# Supplementary material for: {6,6′-Dibromo-4,4′-dichloro-2,2′-[o-phenyl­enebis(nitrilo­methyl­idyne)]diphenolato}nickel(II)
Source: Acta Crystallogr Sect E Struct Rep Online. 2010 Mar 27;66(Pt 4):m458. doi: 10.1107/S1600536810010949 (PMC2983845; doi:10.1107/S1600536810010949)
Supplement: Supplementary file 1 [file e-66-0m458-sup1.cif]

##############################################################################
###                                                                        ###
###        Electronic paper (Acta Crystallographica Section E)             ###
###                                                                        ###
##############################################################################
#                                                                            #
# This CIF contains the data in a paper accepted for publication in Acta     #
# Crystallographica Section E. It conforms to the requirements of Notes      #
# for Authors for Section E, and has been peer reviewed under the auspices   #
# of the IUCr Commission on Journals.                                        #
#                                                                            #
# Full details of the Crystallographic Information File format               #
# are given in the paper "The Crystallographic Information File (CIF):       #
# a New Standard Archive File for Crystallography" by S. R. Hall, F. H.      #
# Allen and I. D. Brown [Acta Cryst. (1991), A47, 655-685].                  #
#                                                                            #
# The current version of the core CIF dictionary is obtainable from          #
# ftp://ftp.iucr.org/pub/cif_core.dic. The current version number is 2.4.    #
#                                                                            #
# Software is freely available for graphical display of the structure(s) in  #
# this CIF.  For information consult the CIF home page http://www.iucr.org/  #
# cif/home.html                                                              #
#                                                                            #
# This file may be used for bona fide research purposes within the           #
# scientific community so long as proper attribution is given to the journal # 
# article from which it was obtained.                                        #
#                                                                            #
##############################################################################
                                             
data_I
_audit_creation_method     SHELXL-97
_chemical_name_systematic
;
{6,6'-Dibromo-4,4'-dichloro-2,2'-[<i>o</i>-
phenylenebis(nitrilomethylidyne)]diphenolato}nickel(II)
;
_chemical_name_common     ?
_chemical_formula_moiety     'C20 H10 Br2 Cl2 N2 Ni O2'
_chemical_formula_sum     'C20 H10 Br2 Cl2 N2 Ni O2'
_chemical_formula_iupac     '[Ni (C20 H10 Br2 Cl2 N2 O2)]'
_chemical_formula_weight     599.73
_chemical_melting_point     ?
_symmetry_cell_setting     Monoclinic
_symmetry_space_group_name_H-M     'P 21/c'
_symmetry_space_group_name_Hall     '-P 2ybc'
loop_
    _symmetry_equiv_pos_as_xyz
    'x, y, z'
    '-x, y+1/2, -z+1/2'
    '-x, -y, -z'
    'x, -y-1/2, z-1/2'
_cell_length_a     10.4289(2)
_cell_length_b     9.2712(2)
_cell_length_c     20.6731(4)
_cell_angle_alpha     90.00
_cell_angle_beta     102.1010(10)
_cell_angle_gamma     90.00
_cell_volume     1954.43(7)
_cell_formula_units_Z     4
_cell_measurement_reflns_used     2542
_cell_measurement_theta_min     2.52
_cell_measurement_theta_max     22.75
_cell_measurement_temperature     296(2)
_exptl_crystal_description     tube
_exptl_crystal_colour     red
_exptl_crystal_size_max     0.40
_exptl_crystal_size_mid     0.10
_exptl_crystal_size_min     0.10
_exptl_crystal_density_diffrn     2.038
_exptl_crystal_density_meas     ?
_exptl_crystal_density_method     'not measured'
_exptl_crystal_F_000     1168
_exptl_absorpt_coefficient_mu     5.376
_exptl_absorpt_correction_type     Multi-scan
_exptl_absorpt_process_details     '(SADABS; Sheldrick, 1996)'
_exptl_absorpt_correction_T_min     0.2223
_exptl_absorpt_correction_T_max     0.6155
_exptl_special_details
;
;
_diffrn_ambient_temperature     296(2)
_diffrn_radiation_type     MoK\a
_diffrn_radiation_wavelength     0.71073
_diffrn_radiation_source     'fine-focus sealed tube'
_diffrn_radiation_monochromator     graphite
_diffrn_measurement_device_type     'Bruker APEXII CCD area-detector'
_diffrn_measurement_method     '\w scans'
_diffrn_detector_area_resol_mean     ?
_diffrn_reflns_number     18381
_diffrn_reflns_av_R_equivalents     0.0602
_diffrn_reflns_av_sigmaI/netI     0.0576
_diffrn_reflns_theta_min     2.00
_diffrn_reflns_theta_max     27.50
_diffrn_reflns_theta_full     27.50
_diffrn_measured_fraction_theta_max     1.000
_diffrn_measured_fraction_theta_full     1.000
_diffrn_reflns_limit_h_min     -13
_diffrn_reflns_limit_h_max     13
_diffrn_reflns_limit_k_min     -12
_diffrn_reflns_limit_k_max     12
_diffrn_reflns_limit_l_min     -26
_diffrn_reflns_limit_l_max     25
_diffrn_standards_number     ?
_diffrn_standards_interval_count     ?
_diffrn_standards_interval_time     ?
_diffrn_standards_decay_%     ?
_refine_special_details
;
Refinement of <i>F</i>^2^ against ALL reflections. The weighted <i>R</i>-factor
wR and goodness of fit <i>S</i> are based on <i>F</i>^2^, conventional
<i>R</i>-factors <i>R</i> are based on <i>F</i>, with <i>F</i> set to zero for
negative <i>F</i>^2^. The threshold expression of <i>F</i>^2^ >
\s(<i>F</i>^2^) is used only for calculating <i>R</i>-factors(gt) etc. and is
not relevant to the choice of reflections for refinement. <i>R</i>-factors
based on <i>F</i>^2^ are statistically about twice as large as those based on
<i>F</i>, and <i>R</i>- factors based on ALL data will be even larger.
;
_reflns_number_total     4487
_reflns_number_gt     2921
_reflns_threshold_expression     I>2\s(I)
_refine_ls_structure_factor_coef     Fsqd
_refine_ls_matrix_type     full
_refine_ls_R_factor_all     0.0744
_refine_ls_R_factor_gt     0.0377
_refine_ls_wR_factor_gt     0.0732
_refine_ls_wR_factor_ref     0.0852
_refine_ls_goodness_of_fit_ref     0.986
_refine_ls_restrained_S_all     0.986
_refine_ls_number_reflns     4487
_refine_ls_number_parameters     302
_refine_ls_number_restraints     0
_refine_ls_hydrogen_treatment     mixed
_refine_ls_weighting_scheme     calc
_refine_ls_weighting_details
                 'calc w=1/[\s^2^(Fo^2^)+(0.0337P)^2^] where P=(Fo^2^+2Fc^2^)/3'
_atom_sites_solution_hydrogens     geom
_atom_sites_solution_primary     direct
_atom_sites_solution_secondary     difmap
_refine_ls_shift/su_max     0.000
_refine_ls_shift/su_mean     0.000
_refine_diff_density_max     0.622
_refine_diff_density_min     -0.456
_refine_ls_extinction_method     none
_refine_ls_extinction_coef     ?
loop_
    _atom_type_symbol
    _atom_type_description
    _atom_type_scat_dispersion_real
    _atom_type_scat_dispersion_imag
    _atom_type_scat_source
    'C' 'C' 0.0033 0.0016
                         'International Tables Vol C Tables 4.2.6.8 and 6.1.1.4'
    'H' 'H' 0.0000 0.0000
                         'International Tables Vol C Tables 4.2.6.8 and 6.1.1.4'
    'N' 'N' 0.0061 0.0033
                         'International Tables Vol C Tables 4.2.6.8 and 6.1.1.4'
    'O' 'O' 0.0106 0.0060
                         'International Tables Vol C Tables 4.2.6.8 and 6.1.1.4'
    'Br' 'Br' -0.2901 2.4595
                         'International Tables Vol C Tables 4.2.6.8 and 6.1.1.4'
    'Cl' 'Cl' 0.1484 0.1585
                         'International Tables Vol C Tables 4.2.6.8 and 6.1.1.4'
    'Ni' 'Ni' 0.3393 1.1124
                         'International Tables Vol C Tables 4.2.6.8 and 6.1.1.4'
_computing_data_collection     'APEX2 (Bruker, 2008)'
_computing_cell_refinement     'SAINT (Bruker, 2008)'
_computing_data_reduction     'SAINT (Bruker, 2008)'
_computing_structure_solution     'SHELXS97 (Sheldrick, 2008)'
_computing_structure_refinement     'SHELXL97 (Sheldrick, 2008)'
_computing_molecular_graphics     'X-SEED (Barbour, 2001)'
_computing_publication_material     'publCIF (Westrip, 2010)'
loop_
    _atom_site_type_symbol
    _atom_site_label
    _atom_site_fract_x
    _atom_site_fract_y
    _atom_site_fract_z
    _atom_site_U_iso_or_equiv
    _atom_site_adp_type
    _atom_site_calc_flag
    _atom_site_refinement_flags
    _atom_site_occupancy
    _atom_site_disorder_assembly
    _atom_site_disorder_group
    Ni Ni1 0.42858(4) 0.82303(5) 0.00079(2) 0.03697(13) Uani d . 1 . .
    Br Br2 0.81519(4) 0.64578(5) 0.13971(2) 0.05814(14) Uani d . 1 . .
    Br Br1 0.53750(4) 0.96193(5) 0.22642(2) 0.06178(15) Uani d . 1 . .
    Cl Cl2 0.88192(10) 0.28706(11) -0.06471(6) 0.0600(3) Uani d . 1 . .
    Cl Cl1 0.13100(12) 1.35240(12) 0.17562(7) 0.0714(3) Uani d . 1 . .
    C C15 0.6015(3) 0.5754(4) -0.05020(18) 0.0378(8) Uani d . 1 . .
    O O2 0.4438(2) 0.9051(3) 0.08286(12) 0.0459(6) Uani d . 1 . .
    C C16 0.6762(4) 0.4667(4) -0.0737(2) 0.0447(9) Uani d . 1 . .
    N N1 0.2791(3) 0.9255(3) -0.03805(15) 0.0394(7) Uani d . 1 . .
    C C14 0.4875(4) 0.6290(4) -0.0939(2) 0.0429(9) Uani d . 1 . .
    C C20 0.6425(3) 0.6305(4) 0.01441(18) 0.0382(8) Uani d . 1 . .
    C C17 0.7884(4) 0.4177(4) -0.0343(2) 0.0442(9) Uani d . 1 . .
    C C1 0.3679(4) 1.0010(4) 0.10100(19) 0.0418(9) Uani d . 1 . .
    O O1 0.5802(2) 0.7289(3) 0.03987(12) 0.0418(6) Uani d . 1 . .
    N N2 0.4122(3) 0.7309(3) -0.08005(14) 0.0372(7) Uani d . 1 . .
    C C5 0.1859(4) 1.1734(4) 0.0825(2) 0.0493(10) Uani d . 1 . .
    C C19 0.7597(3) 0.5726(4) 0.05273(18) 0.0409(9) Uani d . 1 . .
    C C2 0.3932(4) 1.0453(4) 0.16778(19) 0.0434(9) Uani d . 1 . .
    C C13 0.3023(4) 0.7792(4) -0.12826(18) 0.0424(9) Uani d . 1 . .
    C C11 0.1575(5) 0.7925(5) -0.2344(2) 0.0615(13) Uani d . 1 . .
    C C9 0.1218(4) 0.9484(5) -0.1469(2) 0.0548(11) Uani d . 1 . .
    C C10 0.0866(5) 0.9001(5) -0.2110(2) 0.0617(12) Uani d . 1 . .
    C C8 0.2305(4) 0.8878(4) -0.10542(18) 0.0435(9) Uani d . 1 . .
    C C18 0.8314(4) 0.4705(4) 0.0289(2) 0.0451(10) Uani d . 1 . .
    C C7 0.2236(4) 1.0247(4) -0.0091(2) 0.0446(10) Uani d . 1 . .
    C C3 0.3200(4) 1.1484(4) 0.1905(2) 0.0479(10) Uani d . 1 . .
    C C4 0.2165(4) 1.2134(4) 0.1466(2) 0.0511(10) Uani d . 1 . .
    C C6 0.2602(3) 1.0669(4) 0.05861(19) 0.0418(9) Uani d . 1 . .
    C C12 0.2644(4) 0.7316(5) -0.1927(2) 0.0559(11) Uani d . 1 . .
    H H14 0.471(3) 0.581(3) -0.1363(16) 0.028(8) Uiso d . 1 . .
    H H3 0.341(3) 1.177(4) 0.2365(19) 0.052(11) Uiso d . 1 . .
    H H16 0.643(3) 0.431(4) -0.1153(19) 0.045(11) Uiso d . 1 . .
    H H18 0.901(4) 0.432(4) 0.0531(19) 0.049(12) Uiso d . 1 . .
    H H7 0.155(3) 1.070(4) -0.0322(17) 0.039(10) Uiso d . 1 . .
    H H11 0.125(5) 0.765(5) -0.279(3) 0.097(17) Uiso d . 1 . .
    H H10 0.023(4) 0.947(4) -0.239(2) 0.057(12) Uiso d . 1 . .
    H H5 0.120(3) 1.212(4) 0.0547(19) 0.044(11) Uiso d . 1 . .
    H H9 0.066(4) 1.023(4) -0.132(2) 0.069(13) Uiso d . 1 . .
    H H12 0.310(4) 0.651(5) -0.210(2) 0.085(16) Uiso d . 1 . .
loop_
    _atom_site_aniso_label
    _atom_site_aniso_U_11
    _atom_site_aniso_U_22
    _atom_site_aniso_U_33
    _atom_site_aniso_U_12
    _atom_site_aniso_U_13
    _atom_site_aniso_U_23
    Ni1 0.0367(3) 0.0410(3) 0.0324(3) -0.0011(2) 0.0056(2) 0.0021(2)
    Br2 0.0541(3) 0.0737(3) 0.0418(3) 0.0081(2) -0.00089(19) -0.0011(2)
    Br1 0.0653(3) 0.0779(3) 0.0398(3) 0.0091(2) 0.0058(2) 0.0018(2)
    Cl2 0.0570(7) 0.0536(6) 0.0746(8) 0.0071(5) 0.0256(6) -0.0057(5)
    Cl1 0.0824(8) 0.0545(7) 0.0866(9) 0.0122(6) 0.0392(7) -0.0079(6)
    C15 0.039(2) 0.040(2) 0.035(2) -0.0059(16) 0.0088(17) 0.0009(16)
    O2 0.0452(15) 0.0519(16) 0.0387(15) 0.0094(12) 0.0044(12) -0.0038(12)
    C16 0.043(2) 0.048(2) 0.044(3) -0.0076(18) 0.010(2) -0.0020(19)
    N1 0.0404(17) 0.0384(17) 0.0381(18) -0.0021(14) 0.0051(14) 0.0054(14)
    C14 0.048(2) 0.050(2) 0.032(2) -0.0087(19) 0.0099(18) -0.0027(18)
    C20 0.035(2) 0.042(2) 0.039(2) -0.0052(16) 0.0125(17) 0.0050(17)
    C17 0.047(2) 0.040(2) 0.051(3) -0.0036(17) 0.023(2) 0.0005(18)
    C1 0.046(2) 0.036(2) 0.046(2) -0.0070(17) 0.0151(19) 0.0036(17)
    O1 0.0373(14) 0.0513(15) 0.0356(15) 0.0052(11) 0.0048(11) -0.0009(12)
    N2 0.0344(17) 0.0429(17) 0.0332(17) -0.0024(13) 0.0049(13) 0.0026(13)
    C5 0.046(3) 0.043(2) 0.058(3) 0.0019(19) 0.010(2) 0.006(2)
    C19 0.038(2) 0.044(2) 0.042(2) -0.0051(17) 0.0102(17) 0.0042(17)
    C2 0.048(2) 0.046(2) 0.039(2) -0.0016(17) 0.0152(18) 0.0053(18)
    C13 0.044(2) 0.049(2) 0.033(2) -0.0080(17) 0.0054(17) 0.0059(17)
    C11 0.067(3) 0.076(3) 0.034(3) -0.010(2) -0.007(2) 0.003(2)
    C9 0.055(3) 0.055(3) 0.047(3) 0.000(2) -0.005(2) 0.007(2)
    C10 0.060(3) 0.064(3) 0.051(3) -0.006(2) -0.010(2) 0.011(2)
    C8 0.045(2) 0.047(2) 0.037(2) -0.0087(17) 0.0019(18) 0.0066(17)
    C18 0.036(2) 0.047(2) 0.053(3) 0.0006(18) 0.009(2) 0.007(2)
    C7 0.040(2) 0.041(2) 0.050(3) 0.0021(18) 0.002(2) 0.0094(19)
    C3 0.055(3) 0.049(2) 0.043(3) -0.009(2) 0.019(2) -0.004(2)
    C4 0.056(3) 0.042(2) 0.062(3) -0.0010(18) 0.028(2) -0.003(2)
    C6 0.039(2) 0.039(2) 0.047(2) -0.0020(16) 0.0074(18) 0.0003(17)
    C12 0.059(3) 0.065(3) 0.041(3) -0.003(2) 0.004(2) -0.003(2)
_geom_special_details
;
All esds (except the esd in the dihedral angle between two l.s. planes) are
estimated using the full covariance matrix. The cell esds are taken into
account individually in the estimation of esds in distances, angles and
torsion angles; correlations between esds in cell parameters are only used
when they are defined by crystal symmetry. An approximate (isotropic)
treatment of cell esds is used for estimating esds involving l.s. planes.
;
loop_
    _geom_bond_atom_site_label_1
    _geom_bond_atom_site_label_2
    _geom_bond_site_symmetry_2
    _geom_bond_distance
    _geom_bond_publ_flag
    Ni1 O2 . 1.836(2) ?
    Ni1 O1 . 1.838(2) ?
    Ni1 N2 . 1.853(3) ?
    Ni1 N1 . 1.858(3) ?
    Br2 C19 . 1.895(4) ?
    Br1 C2 . 1.888(4) ?
    Cl2 C17 . 1.752(4) ?
    Cl1 C4 . 1.744(4) ?
    C15 C20 . 1.410(5) ?
    C15 C16 . 1.420(5) ?
    C15 C14 . 1.424(5) ?
    O2 C1 . 1.297(4) ?
    C16 C17 . 1.356(5) ?
    C16 H16 . 0.92(4) ?
    N1 C7 . 1.297(5) ?
    N1 C8 . 1.422(5) ?
    C14 N2 . 1.298(5) ?
    C14 H14 . 0.97(3) ?
    C20 O1 . 1.294(4) ?
    C20 C19 . 1.416(5) ?
    C17 C18 . 1.379(5) ?
    C1 C6 . 1.411(5) ?
    C1 C2 . 1.411(5) ?
    N2 C13 . 1.424(4) ?
    C5 C4 . 1.349(6) ?
    C5 C6 . 1.407(5) ?
    C5 H5 . 0.87(3) ?
    C19 C18 . 1.362(5) ?
    C2 C3 . 1.367(5) ?
    C13 C12 . 1.381(5) ?
    C13 C8 . 1.394(5) ?
    C11 C12 . 1.379(6) ?
    C11 C10 . 1.388(7) ?
    C11 H11 . 0.95(5) ?
    C9 C10 . 1.372(6) ?
    C9 C8 . 1.389(5) ?
    C9 H9 . 0.99(4) ?
    C10 H10 . 0.89(4) ?
    C18 H18 . 0.87(4) ?
    C7 C6 . 1.426(5) ?
    C7 H7 . 0.87(3) ?
    C3 C4 . 1.393(6) ?
    C3 H3 . 0.97(4) ?
    C12 H12 . 0.99(4) ?
loop_
    _geom_angle_atom_site_label_1
    _geom_angle_atom_site_label_2
    _geom_angle_atom_site_label_3
    _geom_angle_site_symmetry_1
    _geom_angle_site_symmetry_3
    _geom_angle
    _geom_angle_publ_flag
    O2 Ni1 O1 . . 83.74(11) ?
    O2 Ni1 N2 . . 176.99(12) ?
    O1 Ni1 N2 . . 94.91(12) ?
    O2 Ni1 N1 . . 95.14(12) ?
    O1 Ni1 N1 . . 177.58(12) ?
    N2 Ni1 N1 . . 86.31(13) ?
    C20 C15 C16 . . 120.1(3) ?
    C20 C15 C14 . . 121.4(3) ?
    C16 C15 C14 . . 118.4(3) ?
    C1 O2 Ni1 . . 127.7(2) ?
    C17 C16 C15 . . 119.9(4) ?
    C17 C16 H16 . . 123(2) ?
    C15 C16 H16 . . 117(2) ?
    C7 N1 C8 . . 121.6(3) ?
    C7 N1 Ni1 . . 125.3(3) ?
    C8 N1 Ni1 . . 113.1(2) ?
    N2 C14 C15 . . 125.2(4) ?
    N2 C14 H14 . . 122.3(18) ?
    C15 C14 H14 . . 112.5(18) ?
    O1 C20 C15 . . 124.2(3) ?
    O1 C20 C19 . . 119.2(3) ?
    C15 C20 C19 . . 116.6(3) ?
    C16 C17 C18 . . 121.2(4) ?
    C16 C17 Cl2 . . 119.4(3) ?
    C18 C17 Cl2 . . 119.4(3) ?
    O2 C1 C6 . . 124.9(4) ?
    O2 C1 C2 . . 118.8(3) ?
    C6 C1 C2 . . 116.3(3) ?
    C20 O1 Ni1 . . 127.9(2) ?
    C14 N2 C13 . . 120.6(3) ?
    C14 N2 Ni1 . . 126.1(3) ?
    C13 N2 Ni1 . . 113.2(2) ?
    C4 C5 C6 . . 120.2(4) ?
    C4 C5 H5 . . 122(2) ?
    C6 C5 H5 . . 118(2) ?
    C18 C19 C20 . . 122.4(4) ?
    C18 C19 Br2 . . 120.7(3) ?
    C20 C19 Br2 . . 116.8(3) ?
    C3 C2 C1 . . 122.4(4) ?
    C3 C2 Br1 . . 119.5(3) ?
    C1 C2 Br1 . . 118.0(3) ?
    C12 C13 C8 . . 119.5(4) ?
    C12 C13 N2 . . 126.9(4) ?
    C8 C13 N2 . . 113.6(3) ?
    C12 C11 C10 . . 119.7(4) ?
    C12 C11 H11 . . 125(3) ?
    C10 C11 H11 . . 115(3) ?
    C10 C9 C8 . . 118.8(4) ?
    C10 C9 H9 . . 118(3) ?
    C8 C9 H9 . . 123(3) ?
    C9 C10 C11 . . 121.1(5) ?
    C9 C10 H10 . . 118(3) ?
    C11 C10 H10 . . 120(3) ?
    C9 C8 C13 . . 120.6(4) ?
    C9 C8 N1 . . 125.6(4) ?
    C13 C8 N1 . . 113.7(3) ?
    C19 C18 C17 . . 119.7(4) ?
    C19 C18 H18 . . 122(3) ?
    C17 C18 H18 . . 118(3) ?
    N1 C7 C6 . . 126.4(4) ?
    N1 C7 H7 . . 118(2) ?
    C6 C7 H7 . . 115(2) ?
    C2 C3 C4 . . 119.4(4) ?
    C2 C3 H3 . . 120(2) ?
    C4 C3 H3 . . 120(2) ?
    C5 C4 C3 . . 120.9(4) ?
    C5 C4 Cl1 . . 120.5(3) ?
    C3 C4 Cl1 . . 118.6(3) ?
    C5 C6 C1 . . 120.7(4) ?
    C5 C6 C7 . . 118.9(4) ?
    C1 C6 C7 . . 120.3(3) ?
    C11 C12 C13 . . 120.2(4) ?
    C11 C12 H12 . . 118(3) ?
    C13 C12 H12 . . 122(3) ?
data_global
_journal_date_recd_electronic     2010-03-08
_journal_date_accepted     2010-03-23
_journal_name_full     'Acta Crystallographica, Section E'
_journal_year     2010
_journal_volume     66
_journal_issue      4
_journal_page_first     m458
_journal_page_last     m458
_journal_paper_category     QM
_journal_coeditor_code     LH5011
_publ_contact_author_name     'Kong Mun Lo'
_publ_contact_author_address
;
Department of Chemistry
University of Malaya
50603 Kuala Lumpur
Malaysia
;
_publ_contact_author_email     'kmlo@um.edu.my'
_publ_contact_author_fax     '03 7967 4193'
_publ_contact_author_phone     '03 7967 4262'
_publ_section_title
;\
{6,6'-Dibromo-4,4'-dichloro-2,2'-[<i>o</i>-phenylenebis(nitrilomethylidyne)]\
diphenolato}nickel(II)
;
loop_
    _publ_author_name
    _publ_author_footnote
    _publ_author_address
    'Ali, Abdulaziz' .
;
Department of Chemistry
University of Malaya
50603 Kuala Lumpur
Malaysia
;
    'Abdullah, Norbani' .
;
Department of Chemistry
University of Malaya
50603 Kuala Lumpur
Malaysia
;
    'Maah, Mohd Jamil' .
;
Department of Chemistry
University of Malaya
50603 Kuala Lumpur
Malaysia
;
    'Lo, Kong Mun' .
;
Department of Chemistry
University of Malaya
50603 Kuala Lumpur
Malaysia
;
