# Supplementary material for: {6,6′-Dibromo-4,4′-dichloro-2,2′-[o-phenyl­enebis(nitrilo­methyl­idyne)]diphenolato}nickel(II)
Source: Acta Crystallogr Sect E Struct Rep Online. 2010 Mar 27;66(Pt 4):m458. doi: 10.1107/S1600536810010949 (PMC2983845; doi:10.1107/S1600536810010949)
Supplement: Supplementary file 2 [file e-66-0m458-Isup2.hkl]

# 
# h,k,l, Fc-squared, Fo-squared, sigma(Fo-squared) and status flag 
# 
data_I
_shelx_title ' aziz1110_0m in P2(1)/c' 
_shelx_refln_list_code          4 
_shelx_F_calc_maximum      362.19 
_exptl_crystal_F_000      1168.00 
_reflns_d_resolution_high  0.7696 
 
loop_ 
 _symmetry_equiv_pos_as_xyz 
 'x, y, z' 
 '-x, y+1/2, -z+1/2' 
 '-x, -y, -z' 
 'x, -y-1/2, z-1/2' 
 
_cell_length_a    10.4289 
_cell_length_b     9.2712 
_cell_length_c    20.6731 
_cell_angle_alpha  90.000 
_cell_angle_beta  102.101 
_cell_angle_gamma  90.000 
 
_shelx_F_squared_multiplier     1.000 
 
loop_ 
 _refln_index_h 
 _refln_index_k 
 _refln_index_l 
 _refln_F_squared_calc 
 _refln_F_squared_meas 
 _refln_F_squared_sigma 
 _refln_observed_status 
   1   0   0    36809.77    37862.63   1122.02 o 
   2   0   0     2832.10     2847.06     95.82 o 
   3   0   0    84995.31    86546.01   2569.09 o 
   4   0   0     3270.22     3389.30    123.72 o 
   5   0   0     5593.60     5643.95    246.59 o 
   6   0   0      865.25     1023.05     69.84 o 
   7   0   0     4803.99     4665.14    179.62 o 
   8   0   0     4175.15     4013.46    196.86 o 
   9   0   0     1302.62     1285.57    128.75 o 
  10   0   0        1.82       14.62     52.50 o 
  11   0   0      214.67      203.86     70.76 o 
  12   0   0        3.80      -17.40     66.76 o 
  13   0   0      309.99      356.97     93.92 o 
   1   1   0     1035.82     1053.26     22.39 o 
   2   1   0     7912.53     8268.14    163.37 o 
   3   1   0    10724.71    10977.42    241.08 o 
   4   1   0     1909.03     1947.53     49.85 o 
   5   1   0     6536.97     6487.54    138.25 o 
   6   1   0     6938.48     7420.38    159.01 o 
   7   1   0     3516.25     3520.46    103.69 o 
   8   1   0      311.58      334.40     57.99 o 
   9   1   0       55.79       57.75     34.11 o 
  10   1   0     1965.44     2022.66    120.54 o 
  11   1   0      244.36      235.01     49.85 o 
  12   1   0        8.89       36.81     52.50 o 
  13   1   0      114.20       75.62     55.05 o 
   0   2   0       18.73       19.79      8.60 o 
   1   2   0     8313.89     8539.59    153.08 o 
   2   2   0     1892.71     1925.22     41.46 o 
   3   2   0      196.83      196.13     16.85 o 
   4   2   0     9250.01     9211.45    208.75 o 
   5   2   0     1535.69     1487.26     46.06 o 
   6   2   0      997.85      963.22     39.71 o 
   7   2   0     3164.50     3171.56     83.40 o 
   8   2   0      495.02      607.77     47.65 o 
   9   2   0       12.82       45.25     54.27 o 
  10   2   0      476.82      456.32     52.72 o 
  11   2   0      263.46      272.59     52.50 o 
  12   2   0      223.85      236.94     56.57 o 
  13   2   0      552.74      576.61     79.25 o 
   1   3   0     8070.01     8427.97    154.05 o 
   2   3   0       82.74      118.44     17.05 o 
   3   3   0     1970.27     1964.12     52.63 o 
   4   3   0     3264.02     3206.41     85.04 o 
   5   3   0        9.39       29.97     19.08 o 
   6   3   0      795.43      809.88     38.66 o 
   7   3   0      104.61       72.53     23.22 o 
   8   3   0        7.03      -28.80     35.00 o 
   9   3   0      227.43      200.49     40.26 o 
  10   3   0       57.42       51.32     39.81 o 
  11   3   0       45.11       71.86     47.78 o 
  12   3   0        0.68      -41.55     53.79 o 
   0   4   0     1291.48     1409.25     63.58 o 
   1   4   0     3468.48     3489.07     88.55 o 
   2   4   0     3690.01     3619.62     67.98 o 
   3   4   0     2304.71     2305.63     57.95 o 
   4   4   0       36.29       21.76     28.06 o 
   5   4   0     1576.50     1434.87     57.02 o 
   6   4   0     1007.90     1120.78     77.02 o 
   7   4   0      277.11      180.85     30.42 o 
   8   4   0      572.38      666.32     59.61 o 
   9   4   0      129.78      193.11     46.91 o 
  10   4   0       92.95      126.88     51.52 o 
  11   4   0       78.48       30.77     48.49 o 
  12   4   0       53.55      138.43     59.61 o 
   1   5   0     6700.31     6873.98    163.14 o 
   2   5   0    20490.69    20133.00    356.36 o 
   3   5   0     4428.91     4354.24     89.65 o 
   4   5   0     1370.81     1361.25     44.05 o 
   5   5   0    15298.87    15314.25    308.06 o 
   6   5   0      916.41      975.04     52.71 o 
   7   5   0      282.96      306.14     33.85 o 
   8   5   0      357.43      367.79     45.47 o 
   9   5   0      289.44      230.38     46.05 o 
  10   5   0      139.04      261.19     52.73 o 
  11   5   0       99.40      -11.79     50.54 o 
  12   5   0       97.44      -56.61     52.27 o 
   0   6   0     3272.11     3175.19    128.75 o 
   1   6   0       91.98       82.98     21.59 o 
   2   6   0      200.77      209.39     28.98 o 
   3   6   0     1990.42     1916.02     48.50 o 
   4   6   0     1402.16     1446.18     56.05 o 
   5   6   0     1245.96     1172.37     46.23 o 
   6   6   0      464.66      450.35     47.02 o 
   7   6   0      271.13      306.51     35.34 o 
   8   6   0     1330.28     1487.71    119.95 o 
   9   6   0       70.53       69.28     40.72 o 
  10   6   0       19.54       26.34     45.07 o 
  11   6   0       84.47      142.04     76.49 o 
   1   7   0      160.43      191.01     28.96 o 
   2   7   0      444.39      397.20     30.66 o 
   3   7   0      404.46      338.47     26.90 o 
   4   7   0        8.76       54.29     20.80 o 
   5   7   0      113.69       80.40     24.19 o 
   6   7   0       22.05       13.80     26.66 o 
   7   7   0      175.57      265.64     33.67 o 
   8   7   0      499.75      528.33     49.43 o 
   9   7   0      370.05      433.49     54.63 o 
  10   7   0      384.45      343.28     68.51 o 
   0   8   0      626.64      619.17     65.02 o 
   1   8   0      708.37      781.56     62.99 o 
   2   8   0      578.38      578.27     45.14 o 
   3   8   0       26.61       12.42     30.19 o 
   4   8   0       50.66       70.81     38.11 o 
   5   8   0       14.72       62.52     39.27 o 
   6   8   0      811.57      869.52     73.50 o 
   7   8   0      527.23      374.94     55.62 o 
   8   8   0       30.49       53.46     61.52 o 
   9   8   0       48.33       10.13     97.41 o 
   1   9   0     1457.43     1506.22     82.39 o 
   2   9   0       33.04       11.50     32.75 o 
   3   9   0      680.12      726.89     55.79 o 
   4   9   0     1107.77     1167.51    128.75 o 
   5   9   0       46.02       26.32     42.62 o 
   6   9   0      165.65      184.59     53.53 o 
   7   9   0      169.62       86.33     53.33 o 
   8   9   0       40.91      140.14     69.72 o 
   0  10   0      448.65      446.14    127.38 o 
   1  10   0        3.45       49.72     48.96 o 
   2  10   0       16.01       35.29     38.22 o 
   3  10   0      190.39      184.29     52.20 o 
   4  10   0        0.68       -6.87     44.38 o 
   5  10   0        1.79       17.66     46.93 o 
   6  10   0      172.10      207.81     52.96 o 
   7  10   0        5.98        2.87     55.37 o 
   1  11   0      138.16       99.79     46.49 o 
   2  11   0      293.65      248.67     50.59 o 
   3  11   0        0.68       46.10     50.32 o 
   4  11   0       12.20       13.43     68.76 o 
   5  11   0      155.03      173.26     53.43 o 
   0  12   0        0.24      -82.74     79.70 o 
   1  12   0       31.19       26.41     49.44 o 
 -13   1   1       13.52       25.43     70.40 o 
 -12   1   1       57.62        0.45     45.51 o 
 -11   1   1       58.24       58.95     42.37 o 
 -10   1   1      339.86      333.10     52.70 o 
  -9   1   1      467.33      439.89     45.76 o 
  -8   1   1     1078.24     1183.86     61.78 o 
  -7   1   1      506.36      528.69     40.27 o 
  -6   1   1      909.19      914.26     43.33 o 
  -5   1   1     5567.47     5509.07    135.52 o 
  -4   1   1     2203.89     2125.59     60.44 o 
  -3   1   1     4010.38     4030.68     85.64 o 
  -2   1   1     2023.67     1919.18     47.84 o 
  -1   1   1     6794.38     7276.47    121.97 o 
   0   1   1      218.19      216.09      9.76 o 
   1   1   1     8345.95     8963.13    195.97 o 
   2   1   1     2926.35     3215.50     62.73 o 
   3   1   1    18006.13    18238.05    326.50 o 
   4   1   1     1054.51     1159.15     29.55 o 
   5   1   1     2669.99     2392.89     55.08 o 
   6   1   1    25457.62    26519.50    522.74 o 
   7   1   1     2097.08     2119.75     75.61 o 
   8   1   1     1551.90     1584.01     73.35 o 
   9   1   1     2873.74     2816.86    102.16 o 
  10   1   1      104.35       81.50     40.14 o 
  11   1   1       54.04       -7.88     53.80 o 
  12   1   1      225.31      223.73     55.84 o 
  13   1   1       16.15        5.33     54.07 o 
 -13   2   1      185.57      293.15     63.47 o 
 -12   2   1      734.24      759.98     70.48 o 
 -11   2   1      120.98      146.18     48.08 o 
 -10   2   1     1028.65     1134.73     70.00 o 
  -9   2   1     1967.43     1798.95     90.06 o 
  -8   2   1       43.59       80.49     31.43 o 
  -7   2   1      161.74      197.06     22.69 o 
  -6   2   1      390.82      414.61     24.62 o 
  -5   2   1     9027.10     9011.03    189.48 o 
  -4   2   1    14445.25    14609.22    320.93 o 
  -3   2   1     4771.87     5035.61    135.52 o 
  -2   2   1    41113.80    43246.07    694.50 o 
  -1   2   1    43787.36    45978.18    731.88 o 
   0   2   1     5881.22     5884.58    117.84 o 
   1   2   1       28.52       39.57      6.70 o 
   2   2   1    10375.97    10808.44    193.94 o 
   3   2   1     3744.89     3610.79     80.12 o 
   4   2   1     7367.50     7435.91    142.23 o 
   5   2   1     1348.73     1385.56     41.30 o 
   6   2   1      469.88      475.36     30.04 o 
   7   2   1     1636.14     1539.97     55.75 o 
   8   2   1     3375.78     3317.16    104.34 o 
   9   2   1      309.32      277.50     41.82 o 
  10   2   1      117.80       73.07     40.56 o 
  11   2   1      816.62      863.56    106.58 o 
  12   2   1      127.42      185.41     54.24 o 
 -12   3   1      540.51      634.15     78.07 o 
 -11   3   1      109.55      123.41     47.31 o 
 -10   3   1     1122.39     1148.41     71.49 o 
  -9   3   1       24.71       52.74     34.76 o 
  -8   3   1     4182.21     4276.96    149.65 o 
  -7   3   1    15949.05    15969.33    325.99 o 
  -6   3   1     2563.78     2460.07     66.91 o 
  -5   3   1     4673.40     4818.71    121.55 o 
  -4   3   1     4787.70     4663.93    102.81 o 
  -3   3   1     1186.39     1166.11     35.97 o 
  -2   3   1      125.15      114.66     10.79 o 
  -1   3   1      775.05      870.09     54.04 o 
   0   3   1     1765.97     1751.35     43.62 o 
   1   3   1    21527.94    21571.21    351.14 o 
   2   3   1     6788.24     7028.32    131.75 o 
   3   3   1     3415.84     3524.77     73.55 o 
   4   3   1    12185.15    12320.61    278.19 o 
   5   3   1      497.98      479.18     31.65 o 
   6   3   1     2751.33     2641.20     79.74 o 
   7   3   1     1140.41     1131.00     70.18 o 
   8   3   1      241.30      259.12     37.10 o 
   9   3   1     1030.90     1158.59     67.54 o 
  10   3   1      109.92       60.09     47.09 o 
  11   3   1      277.62      210.10     59.01 o 
  12   3   1       40.99       43.77     59.39 o 
 -12   4   1       31.06       14.90     57.61 o 
 -11   4   1       76.04       38.46     51.08 o 
 -10   4   1       49.38       66.53     47.97 o 
  -9   4   1      536.72      532.92     57.80 o 
  -8   4   1      176.41      179.76     42.18 o 
  -7   4   1      899.12      941.24     55.03 o 
  -6   4   1     1230.09     1213.27     80.23 o 
  -5   4   1     1215.76     1179.32     54.92 o 
  -4   4   1     2400.33     2177.44     58.53 o 
  -3   4   1     1388.69     1412.90     68.65 o 
  -2   4   1      427.49      477.29     21.32 o 
  -1   4   1      351.07      395.12     24.53 o 
   0   4   1     7523.86     7461.05    155.12 o 
   1   4   1     9167.22     9281.37    171.87 o 
   2   4   1     8062.95     7879.54    137.20 o 
   3   4   1    13573.15    13287.99    224.75 o 
   4   4   1    11248.75    10904.63    204.47 o 
   5   4   1      507.21      486.76     35.16 o 
   6   4   1     1330.95     1299.42     53.40 o 
   7   4   1     1088.24     1090.57     94.59 o 
   8   4   1     1889.68     1850.38     94.38 o 
   9   4   1      709.12      657.30     64.47 o 
  10   4   1      188.12      172.67     53.82 o 
  11   4   1     1254.64     1456.98     99.35 o 
  12   4   1      227.44      199.79     65.41 o 
 -12   5   1        0.56      -48.14     52.09 o 
 -11   5   1       27.89      -15.22     47.20 o 
 -10   5   1        1.46      -18.89     42.14 o 
  -9   5   1        0.84       20.73     38.40 o 
  -8   5   1      161.06      246.84     41.93 o 
  -7   5   1      546.32      566.33     45.84 o 
  -6   5   1      389.78      435.13     46.21 o 
  -5   5   1     1539.60     1370.99     58.12 o 
  -4   5   1      715.74      751.45     32.59 o 
  -3   5   1      525.66      488.71     23.59 o 
  -2   5   1       88.60      117.47     23.19 o 
  -1   5   1     3093.78     3217.20     93.41 o 
   0   5   1     1295.22     1289.81     72.95 o 
   1   5   1     2518.56     2533.70     66.46 o 
   2   5   1       42.84       37.24     13.09 o 
   3   5   1      200.42      267.89     33.81 o 
   4   5   1       24.69       11.06     16.35 o 
   5   5   1     3235.03     3202.43    143.51 o 
   6   5   1     1270.00     1339.50     55.52 o 
   7   5   1      138.56      188.51     30.46 o 
   8   5   1      895.98      993.91     78.85 o 
   9   5   1       94.66       67.09     42.87 o 
  10   5   1        2.44      -22.95     42.04 o 
  11   5   1        0.16       -9.49     49.56 o 
 -11   6   1      508.96      530.73     86.92 o 
 -10   6   1       52.82       50.24     44.78 o 
  -9   6   1       57.94      109.75     41.90 o 
  -8   6   1     1461.05     1462.48     74.37 o 
  -7   6   1      167.55      128.50     48.37 o 
  -6   6   1      386.76      309.65     52.11 o 
  -5   6   1      207.79      171.83     24.65 o 
  -4   6   1      876.93      857.77     37.04 o 
  -3   6   1     1638.51     1618.80     48.83 o 
  -2   6   1     5735.81     5551.74    123.29 o 
  -1   6   1      150.09      182.38     25.31 o 
   0   6   1      967.21      986.88     46.84 o 
   1   6   1    10575.97    10260.23    237.39 o 
   2   6   1      835.88      843.55     38.41 o 
   3   6   1      467.83      407.63     25.34 o 
   4   6   1     2818.21     2545.38     64.74 o 
   5   6   1     1566.01     1613.96     55.70 o 
   6   6   1        1.54      -18.60     21.13 o 
   7   6   1      304.22      234.93     34.81 o 
   8   6   1      101.45      107.76     44.68 o 
   9   6   1       23.51       38.79     39.92 o 
  10   6   1        1.61      -29.37     42.97 o 
  11   6   1       67.36       60.67     56.04 o 
 -10   7   1       76.55      200.17     61.49 o 
  -9   7   1       10.69      -35.35     47.44 o 
  -8   7   1       73.05      114.45     59.78 o 
  -7   7   1      663.90      628.50     46.19 o 
  -6   7   1      336.93      306.99     34.25 o 
  -5   7   1      201.34      280.05     28.89 o 
  -4   7   1      705.81      720.10     40.11 o 
  -3   7   1       78.22       75.39     25.22 o 
  -2   7   1     1124.19     1188.21     47.57 o 
  -1   7   1      202.07      234.49     30.94 o 
   0   7   1      105.04       88.69     25.54 o 
   1   7   1     1064.52     1026.28     52.08 o 
   2   7   1       92.84       83.30     25.32 o 
   3   7   1      480.81      461.15     35.08 o 
   4   7   1       38.98       29.81     20.60 o 
   5   7   1      306.46      311.39     30.31 o 
   6   7   1     1335.87     1342.02     55.37 o 
   7   7   1      366.11      394.11     48.80 o 
   8   7   1      210.00      165.66     39.45 o 
   9   7   1      504.37      568.91     68.83 o 
  10   7   1      159.71      256.87     54.85 o 
  -9   8   1      257.85      323.32     85.72 o 
  -8   8   1       55.38       64.32     43.73 o 
  -7   8   1      167.13      193.61     49.70 o 
  -6   8   1       31.88       12.23     32.64 o 
  -5   8   1      226.27      213.24     38.65 o 
  -4   8   1      520.99      517.60     64.89 o 
  -3   8   1     1393.34     1127.99     95.96 o 
  -2   8   1        8.55       20.97     29.11 o 
  -1   8   1      554.58      591.54     45.54 o 
   0   8   1      487.75      513.71     43.68 o 
   1   8   1       53.04       93.21     30.68 o 
   2   8   1     2545.37     2568.70    105.22 o 
   3   8   1        9.84       26.62     33.60 o 
   4   8   1      195.57      166.11     40.45 o 
   5   8   1     1102.66      961.66    148.72 o 
   6   8   1      141.07      248.63     44.99 o 
   7   8   1        7.25      -36.89     59.75 o 
   8   8   1      174.12      196.91     80.38 o 
   9   8   1       51.70       14.25     71.65 o 
  -8   9   1        0.52      -10.00    140.33 o 
  -7   9   1      465.40      537.33     87.19 o 
  -6   9   1      121.12      118.58     51.40 o 
  -5   9   1       43.41      125.73     46.93 o 
  -4   9   1       35.58      131.75     43.80 o 
  -3   9   1      281.36      239.19     53.68 o 
  -2   9   1      896.92      936.60     60.42 o 
  -1   9   1      272.27      288.93     41.78 o 
   0   9   1      783.83      884.44     59.78 o 
   1   9   1      602.25      748.84     54.49 o 
   2   9   1      120.36      129.07     37.25 o 
   3   9   1        7.89      -22.72     37.46 o 
   4   9   1      156.98       44.81     39.85 o 
   5   9   1      128.28      110.19     47.28 o 
   6   9   1      568.67      612.81     61.48 o 
   7   9   1      354.24      317.40     61.55 o 
   8   9   1      116.98      178.86     95.37 o 
  -7  10   1        1.04      104.31     57.50 o 
  -6  10   1      184.94      127.86     48.47 o 
  -5  10   1      117.53      201.23     55.30 o 
  -4  10   1       81.03      176.74     50.97 o 
  -3  10   1      316.26      255.79     47.67 o 
  -2  10   1       33.34       23.63     38.30 o 
  -1  10   1       31.66       -3.26     36.94 o 
   0  10   1       15.33       65.35     37.48 o 
   1  10   1      469.00      532.19     53.22 o 
   2  10   1      411.32      363.42     56.83 o 
   3  10   1      789.94      977.46     78.58 o 
   4  10   1      461.21      451.32     62.25 o 
   5  10   1      210.55      257.82     54.20 o 
   6  10   1      139.09      185.42     59.78 o 
   7  10   1       64.55        0.08     72.59 o 
  -5  11   1       77.47       70.92     49.17 o 
  -4  11   1       96.87       84.27     53.83 o 
  -3  11   1        2.23      -26.97     45.54 o 
  -2  11   1       71.20      128.90     46.50 o 
  -1  11   1      196.36      209.25     50.14 o 
   0  11   1      864.14     1012.34     97.14 o 
   1  11   1      143.97      144.17     70.86 o 
   2  11   1       54.52       26.45     43.92 o 
   3  11   1      226.39      348.93     61.28 o 
   4  11   1      108.76        2.40     49.04 o 
   5  11   1       89.29      116.28     63.28 o 
  -1  12   1        1.26       11.23     55.13 o 
   0  12   1       11.79        7.49     68.40 o 
 -13   0   2     1255.94     1375.52    131.02 o 
 -12   0   2      178.65      243.26     77.66 o 
 -11   0   2      378.10      464.62     87.87 o 
 -10   0   2     2028.88     1931.14    127.16 o 
  -9   0   2     2406.57     2428.18    262.94 o 
  -8   0   2      527.27      517.81     61.31 o 
  -7   0   2      541.57      506.09     55.39 o 
  -6   0   2    18990.81    18778.30    587.95 o 
  -5   0   2     3106.81     3206.06    127.38 o 
  -4   0   2     1896.49     1850.38     73.79 o 
  -3   0   2    19285.10    20117.23    759.53 o 
  -2   0   2    11646.25    11011.88    722.25 o 
  -1   0   2    16600.53    13642.75   1035.41 o 
   0   0   2    15376.50    15592.80    446.08 o 
   1   0   2      175.95      179.43     16.85 o 
   2   0   2      592.21      707.31     37.56 o 
   3   0   2      264.52      426.32     67.65 o 
   4   0   2    21306.98    20029.99    509.52 o 
   5   0   2    17024.82    17748.47    454.44 o 
   6   0   2     4686.52     5345.69    195.50 o 
   7   0   2    12793.53    12900.46    424.78 o 
   8   0   2       74.53      147.45     66.76 o 
   9   0   2      142.36       85.65     83.11 o 
  10   0   2      592.19      500.24    143.05 o 
  11   0   2      490.41      504.35     84.71 o 
  12   0   2      809.77      599.05    150.54 o 
  13   0   2      150.66       91.34    202.31 o 
 -13   1   2        6.12       64.69     53.38 o 
 -12   1   2      128.90      131.81     49.11 o 
 -11   1   2      636.96      711.27     62.27 o 
 -10   1   2      689.80      579.92     53.77 o 
  -9   1   2      377.47      408.24     46.01 o 
  -8   1   2     1035.19     1078.64     57.97 o 
  -7   1   2      545.06      610.78     41.45 o 
  -6   1   2     8762.03     8552.59    202.58 o 
  -5   1   2      129.99      137.02     20.19 o 
  -4   1   2     4163.64     4157.36     86.52 o 
  -3   1   2    34293.15    35548.24    624.56 o 
  -2   1   2     1220.92     1230.20     30.44 o 
  -1   1   2     1089.46     1241.23     26.91 o 
   0   1   2      311.06      299.78      8.62 o 
   1   1   2    11846.84    11732.36    268.53 o 
   2   1   2      332.98      316.95     14.90 o 
   3   1   2      812.17      797.69     25.69 o 
   4   1   2    10799.75    10990.95    189.94 o 
   5   1   2     7713.43     7934.01    141.74 o 
   6   1   2      577.26      580.34     31.68 o 
   7   1   2       19.30       39.94     25.81 o 
   8   1   2     1011.43      953.48     57.82 o 
   9   1   2      340.83      324.76     64.70 o 
  10   1   2      888.50     1119.53     72.94 o 
  11   1   2      240.58      225.54     50.62 o 
  12   1   2       93.28      115.10     53.57 o 
 -13   2   2      176.48      161.80     56.78 o 
 -12   2   2       22.40       13.97     46.80 o 
 -11   2   2      154.37      133.09     46.02 o 
 -10   2   2       24.44        3.63     36.41 o 
  -9   2   2     3094.34     3098.85    121.53 o 
  -8   2   2     3469.51     3500.10    106.24 o 
  -7   2   2     1292.34     1269.83     59.98 o 
  -6   2   2     7289.28     7296.05    157.12 o 
  -5   2   2       30.26        8.29     13.34 o 
  -4   2   2      285.08      285.29     19.38 o 
  -3   2   2     2789.85     2819.77     54.25 o 
  -2   2   2   117793.95   118648.03   1907.75 o 
  -1   2   2    30103.24    30318.06    527.02 o 
   0   2   2     8431.80     8598.20    190.21 o 
   1   2   2    17381.47    18233.84    299.16 o 
   2   2   2     8786.67     8380.36    188.50 o 
   3   2   2     6024.55     6137.59    118.35 o 
   4   2   2      531.51      568.06     26.91 o 
   5   2   2      130.85      142.56     16.65 o 
   6   2   2       11.79       21.62     14.28 o 
   7   2   2     2381.87     2455.44     81.56 o 
   8   2   2        0.88        2.57     29.05 o 
   9   2   2      116.10      156.39     38.80 o 
  10   2   2      228.03      193.67     45.68 o 
  11   2   2       15.13       15.78     43.08 o 
  12   2   2        8.86      -27.74     56.42 o 
 -13   3   2        3.85      -18.28     51.11 o 
 -12   3   2        8.33        6.43     46.27 o 
 -11   3   2       12.18       15.16     50.54 o 
 -10   3   2      396.60      337.97     48.01 o 
  -9   3   2       28.48      -33.25     33.43 o 
  -8   3   2     1098.41     1108.64     60.85 o 
  -7   3   2     4659.13     4517.03    124.76 o 
  -6   3   2     2680.63     2629.34     71.80 o 
  -5   3   2      197.55      145.09     26.50 o 
  -4   3   2     9509.00     9363.03    175.24 o 
  -3   3   2      117.02      113.25     12.21 o 
  -2   3   2        0.74       -1.09      9.00 o 
  -1   3   2     4901.98     5226.20     98.74 o 
   0   3   2      400.15      416.69     19.36 o 
   1   3   2      283.79      272.09     16.27 o 
   2   3   2     2768.55     2791.24     58.96 o 
   3   3   2      309.39      354.40     25.62 o 
   4   3   2       10.26       31.65     13.70 o 
   5   3   2     4471.64     4405.65    103.17 o 
   6   3   2      127.37      162.60     22.46 o 
   7   3   2     1400.94     1362.75     61.45 o 
   8   3   2     2277.50     1904.43     94.10 o 
   9   3   2       98.60      181.16     47.47 o 
  10   3   2      282.10      332.49     63.92 o 
  11   3   2      257.55      259.75     63.17 o 
  12   3   2       13.57       26.71     55.49 o 
 -12   4   2      155.62      265.87     66.85 o 
 -11   4   2       13.70      -29.90     41.53 o 
 -10   4   2        2.33      -38.43     36.43 o 
  -9   4   2      251.33      283.52     43.13 o 
  -8   4   2       25.35       -9.81     26.58 o 
  -7   4   2      249.41      276.57     44.55 o 
  -6   4   2     4275.79     4224.78     93.92 o 
  -5   4   2     1039.86     1037.20     42.45 o 
  -4   4   2     6315.38     6136.26    132.00 o 
  -3   4   2     1853.64     1899.90     46.66 o 
  -2   4   2       52.82       72.37     11.61 o 
  -1   4   2    18414.47    18710.34    412.81 o 
   0   4   2      239.63      234.95     19.41 o 
   1   4   2     1713.32     1637.34     36.38 o 
   2   4   2    10038.32     9497.04    176.30 o 
   3   4   2     2393.48     2451.08     52.99 o 
   4   4   2      502.04      470.17     24.07 o 
   5   4   2      734.27      712.36     33.80 o 
   6   4   2     1392.90     1445.18     60.69 o 
   7   4   2      468.75      476.47     40.71 o 
   8   4   2      422.48      434.29     52.91 o 
   9   4   2       27.62      -38.21     41.58 o 
  10   4   2      854.42      940.01    129.40 o 
  11   4   2      313.08      295.64     79.32 o 
  12   4   2       16.31      -23.52     59.80 o 
 -12   5   2        0.95      -32.27     50.89 o 
 -11   5   2     1055.88     1095.20     79.91 o 
 -10   5   2      127.46       59.44     42.39 o 
  -9   5   2        3.07      -44.98     36.93 o 
  -8   5   2     3179.14     3064.65    103.80 o 
  -7   5   2      516.85      500.04     49.76 o 
  -6   5   2       33.87       36.09     22.15 o 
  -5   5   2     3851.76     3749.51    103.10 o 
  -4   5   2      112.08      122.95     19.67 o 
  -3   5   2      192.04      149.41     16.28 o 
  -2   5   2     4106.61     4198.65     87.89 o 
  -1   5   2       44.64       37.85     15.71 o 
   0   5   2      645.25      683.83     52.03 o 
   1   5   2     2277.44     2301.97     54.70 o 
   2   5   2     2254.25     2152.55     48.59 o 
   3   5   2      197.81      215.31     17.78 o 
   4   5   2      217.28      231.97     20.78 o 
   5   5   2     2939.97     2875.80     71.83 o 
   6   5   2      728.53      840.71     45.05 o 
   7   5   2     1162.80     1149.92     62.81 o 
   8   5   2       13.90        8.63     33.24 o 
   9   5   2     2237.13     2342.84    138.24 o 
  10   5   2     1430.13     1241.70     89.08 o 
  11   5   2        4.86        2.75     56.24 o 
 -11   6   2        3.24      -13.56     47.02 o 
 -10   6   2       64.06       95.64     46.32 o 
  -9   6   2      195.27      225.91     46.12 o 
  -8   6   2      451.12      421.06     57.42 o 
  -7   6   2      254.32      273.51     49.46 o 
  -6   6   2      818.23      821.31     44.26 o 
  -5   6   2      358.43      393.48     29.56 o 
  -4   6   2     1036.17     1055.82     40.85 o 
  -3   6   2      168.63      178.95     20.94 o 
  -2   6   2      264.14      306.99     24.07 o 
  -1   6   2      966.87      834.64     39.87 o 
   0   6   2        6.58       21.57     18.23 o 
   1   6   2      646.14      661.68     34.12 o 
   2   6   2     2590.47     2548.00     63.49 o 
   3   6   2       69.34       71.78     19.68 o 
   4   6   2     1775.00     1815.50     54.00 o 
   5   6   2      222.89      234.13     25.13 o 
   6   6   2        4.23       22.51     23.03 o 
   7   6   2      913.81      963.38     52.81 o 
   8   6   2      215.62      157.30     43.25 o 
   9   6   2        1.15      -45.98     40.71 o 
  10   6   2      163.66       94.99     48.69 o 
  11   6   2        1.07       18.82     51.54 o 
 -10   7   2       47.42       87.06     56.18 o 
  -9   7   2       35.43      -86.76     63.16 o 
  -8   7   2        2.47      -29.56     39.85 o 
  -7   7   2      311.61      283.57     43.22 o 
  -6   7   2     1536.78     1668.71     73.04 o 
  -5   7   2     1954.91     1910.12     70.85 o 
  -4   7   2     3234.34     3257.68    100.69 o 
  -3   7   2     4920.58     4983.55    119.73 o 
  -2   7   2     2670.89     2795.19     95.77 o 
  -1   7   2     1590.51     1736.78     96.16 o 
   0   7   2      107.37       77.98     25.82 o 
   1   7   2      399.22      384.43     58.87 o 
   2   7   2     2005.15     1984.05     71.91 o 
   3   7   2     4019.78     3946.93     97.98 o 
   4   7   2      993.24     1145.15     45.52 o 
   5   7   2      818.40      866.61     42.72 o 
   6   7   2      868.15      908.74     47.03 o 
   7   7   2      128.07      164.88     32.10 o 
   8   7   2        5.29       26.42     34.23 o 
   9   7   2       48.60       42.34     40.41 o 
  10   7   2       15.03      -13.09     47.56 o 
 -10   8   2        4.41     -107.56     76.12 o 
  -9   8   2       14.93       -6.13     44.64 o 
  -8   8   2      239.72      220.30     48.57 o 
  -7   8   2      606.77      650.19     86.72 o 
  -6   8   2      143.73      107.37     32.71 o 
  -5   8   2      348.62      351.27     43.66 o 
  -4   8   2      322.91      224.52     36.53 o 
  -3   8   2      174.80      107.41     29.18 o 
  -2   8   2        1.63      -37.74     26.55 o 
  -1   8   2      102.16       84.01     30.30 o 
   0   8   2     1003.91     1080.34     71.57 o 
   1   8   2      571.67      545.88     51.72 o 
   2   8   2       80.56      100.32     30.93 o 
   3   8   2        8.68       -8.97     32.55 o 
   4   8   2      146.94      188.65     43.10 o 
   5   8   2       43.25       36.22     34.80 o 
   6   8   2     1291.02     1274.25     81.80 o 
   7   8   2      369.68      247.43     53.02 o 
   8   8   2      141.77      113.67     67.75 o 
   9   8   2      278.21      284.31     81.36 o 
  -8   9   2      168.15       93.84     68.32 o 
  -7   9   2      279.37      316.38     85.83 o 
  -6   9   2      156.67      154.12     50.96 o 
  -5   9   2      553.83      474.43     69.12 o 
  -4   9   2      137.44      109.47     43.66 o 
  -3   9   2       28.02       26.56     34.41 o 
  -2   9   2      471.84      499.80     48.32 o 
  -1   9   2       12.31       57.16     33.89 o 
   0   9   2       51.00       85.06     34.57 o 
   1   9   2        0.43       21.52     30.94 o 
   2   9   2       11.85       59.86     35.29 o 
   3   9   2       25.40       67.67     42.11 o 
   4   9   2       46.91       42.21     38.15 o 
   5   9   2       67.69       57.63     53.09 o 
   6   9   2        2.87       38.23     41.36 o 
   7   9   2       17.21       -8.96     46.71 o 
   8   9   2      180.97      180.14    113.76 o 
  -7  10   2       89.20      257.68    233.65 o 
  -6  10   2       39.98       14.46     48.82 o 
  -5  10   2       27.77       35.30     40.48 o 
  -4  10   2      289.32      402.97     58.56 o 
  -3  10   2      100.98       56.92     41.35 o 
  -2  10   2      172.63      202.86     44.16 o 
  -1  10   2       19.17       12.73     36.36 o 
   0  10   2      431.81      463.52     50.47 o 
   1  10   2      245.02      191.53     42.30 o 
   2  10   2        4.94      -17.32     37.66 o 
   3  10   2      201.39      194.55     54.47 o 
   4  10   2      160.77      140.80     45.28 o 
   5  10   2        9.72      -45.86     42.37 o 
   6  10   2        9.23       29.67     45.68 o 
   7  10   2       13.90       98.31    121.93 o 
  -5  11   2       85.92       68.59     49.59 o 
  -4  11   2       63.39       84.10     56.83 o 
  -3  11   2       14.64      -42.55     38.77 o 
  -2  11   2       13.04       27.26     42.12 o 
  -1  11   2        1.50      -21.02     40.49 o 
   0  11   2       13.04       -0.21     42.58 o 
   1  11   2        1.42      -12.61     39.42 o 
   2  11   2       44.94       19.12     45.11 o 
   3  11   2       18.40       75.47     87.22 o 
   4  11   2       53.49       -8.52     56.34 o 
   5  11   2       60.02       16.45     58.46 o 
   0  12   2      161.74      198.29     68.05 o 
 -13   1   3      180.04       93.53     61.55 o 
 -12   1   3      218.71      245.37     53.32 o 
 -11   1   3        2.78        8.60     45.23 o 
 -10   1   3      615.46      568.70     53.16 o 
  -9   1   3      316.93      361.39     42.28 o 
  -8   1   3     3410.04     3312.55    103.13 o 
  -7   1   3     8577.01     8689.17    209.40 o 
  -6   1   3     1652.63     1590.19     57.02 o 
  -5   1   3    11383.70    11309.78    228.92 o 
  -4   1   3    14733.78    15029.81    275.70 o 
  -3   1   3      751.54      693.38     22.30 o 
  -2   1   3     6260.61     6293.75    116.03 o 
  -1   1   3    13350.01    14015.89    273.47 o 
   0   1   3       78.96      105.73     22.07 o 
   1   1   3       35.95        5.30     12.19 o 
   2   1   3     2333.79     2526.43     53.12 o 
   3   1   3    13910.65    13875.22    277.07 o 
   4   1   3    14920.06    15938.22    270.61 o 
   5   1   3      376.15      390.96     20.97 o 
   6   1   3     1266.69     1225.69     63.94 o 
   7   1   3     1096.25      990.93     89.28 o 
   8   1   3        0.90      -21.27     28.64 o 
   9   1   3      667.86      815.27     60.00 o 
  10   1   3     1294.02     1233.31     76.91 o 
  11   1   3       14.25       88.49     47.21 o 
  12   1   3        0.98       -5.03     69.26 o 
 -13   2   3      107.23       98.44     70.59 o 
 -12   2   3       58.41       72.37     47.65 o 
 -11   2   3       74.02       81.59     45.09 o 
 -10   2   3      589.53      529.21     55.45 o 
  -9   2   3       55.73       40.83     31.21 o 
  -8   2   3        7.50       31.66     28.04 o 
  -7   2   3      859.33      804.79     46.91 o 
  -6   2   3      273.89      234.70     34.64 o 
  -5   2   3    12616.61    12150.76    225.15 o 
  -4   2   3     2072.28     2161.18     69.39 o 
  -3   2   3       91.06       82.22     10.17 o 
  -2   2   3   131179.39   133398.31   2325.23 o 
  -1   2   3     1529.64     1493.26     27.62 o 
   0   2   3    19178.16    19930.35    326.56 o 
   1   2   3    10710.50    11006.65    183.83 o 
   2   2   3    23242.08    23318.61    506.86 o 
   3   2   3    20843.42    21047.91    378.21 o 
   4   2   3      188.40      227.28     19.96 o 
   5   2   3     6018.23     5661.84    126.48 o 
   6   2   3     3110.97     2924.48     69.82 o 
   7   2   3      198.22      224.56     25.72 o 
   8   2   3      154.17       85.26     38.02 o 
   9   2   3        5.05       -7.56     39.42 o 
  10   2   3      509.89      543.49     74.15 o 
  11   2   3      901.38      974.99     85.85 o 
  12   2   3       21.29       -3.83     56.50 o 
 -13   3   3       93.21      168.92     58.30 o 
 -12   3   3      181.32      110.54     51.43 o 
 -11   3   3       26.88       17.03     39.87 o 
 -10   3   3       15.69      -40.83     34.85 o 
  -9   3   3     1017.26      988.01     62.63 o 
  -8   3   3      577.38      674.60     55.91 o 
  -7   3   3     4202.83     4208.75    116.93 o 
  -6   3   3     2566.13     2763.35     80.57 o 
  -5   3   3      426.87      440.54     22.24 o 
  -4   3   3     4572.97     4681.37     87.86 o 
  -3   3   3    29812.53    29263.73    519.31 o 
  -2   3   3    10214.67    10418.54    176.55 o 
  -1   3   3      366.75      373.43     18.30 o 
   0   3   3    40280.92    39735.77    701.59 o 
   1   3   3     4329.93     4412.00     74.31 o 
   2   3   3       49.10       49.50     10.13 o 
   3   3   3     7539.85     7715.69    145.95 o 
   4   3   3      334.37      316.01     27.81 o 
   5   3   3    11771.80    11744.25    243.93 o 
   6   3   3     2535.05     2424.70     68.80 o 
   7   3   3     1495.82     1507.43     86.18 o 
   8   3   3     5649.69     6218.15    192.95 o 
   9   3   3      920.46      859.82     77.43 o 
  10   3   3        0.31       -0.88     51.59 o 
  11   3   3      336.71      529.38     72.61 o 
  12   3   3       11.62        6.30     60.25 o 
 -12   4   3       87.12       33.75     49.16 o 
 -11   4   3      616.95      605.98     62.38 o 
 -10   4   3     2754.73     2438.35    102.99 o 
  -9   4   3      871.81      945.98     57.05 o 
  -8   4   3       20.36       56.21     27.85 o 
  -7   4   3       74.41       68.44     24.29 o 
  -6   4   3       11.33        1.20     17.01 o 
  -5   4   3     5251.16     4995.91    103.40 o 
  -4   4   3     8838.79     8798.80    168.39 o 
  -3   4   3      399.85      333.93     24.23 o 
  -2   4   3     6470.25     6118.10    117.29 o 
  -1   4   3     5972.77     6120.61    116.50 o 
   0   4   3      217.05      230.24     16.86 o 
   1   4   3     6686.42     6503.77    113.79 o 
   2   4   3     1444.63     1462.55     36.32 o 
   3   4   3     1260.31     1155.94     32.91 o 
   4   4   3     1526.40     1445.74     56.27 o 
   5   4   3      479.90      471.94     32.37 o 
   6   4   3        1.58       -1.35     20.38 o 
   7   4   3      418.00      323.68     36.48 o 
   8   4   3      132.12      142.11     42.98 o 
   9   4   3      208.27      185.01     47.60 o 
  10   4   3      299.28      310.30     61.22 o 
  11   4   3      500.23      501.64     81.31 o 
  12   4   3       35.85      -26.69     59.98 o 
 -12   5   3       35.36      -13.39     51.03 o 
 -11   5   3       66.82       13.80     45.50 o 
 -10   5   3      184.02      186.04     47.07 o 
  -9   5   3      130.17      106.00     40.87 o 
  -8   5   3       16.30       85.41     58.87 o 
  -7   5   3      585.49      611.55     45.66 o 
  -6   5   3      237.85      274.64     29.07 o 
  -5   5   3     1034.22     1091.57     45.92 o 
  -4   5   3     1694.65     1736.73     60.17 o 
  -3   5   3       53.66       65.86     14.35 o 
  -2   5   3       52.34       78.34     13.88 o 
  -1   5   3      789.63      720.52     28.43 o 
   0   5   3      207.27      225.34     27.28 o 
   1   5   3     1313.95     1311.05     38.59 o 
   2   5   3     3008.64     2891.78     67.02 o 
   3   5   3       45.23       28.72     14.18 o 
   4   5   3      887.01      958.19     38.10 o 
   5   5   3      231.56      244.57     29.14 o 
   6   5   3     2269.31     2047.27     62.01 o 
   7   5   3        2.15      -35.24     26.28 o 
   8   5   3      306.33      297.53     50.14 o 
   9   5   3      171.38      110.01     43.43 o 
  10   5   3        0.23      -14.67     62.53 o 
  11   5   3        9.27       30.17     51.65 o 
 -11   6   3        0.28      -24.32     46.69 o 
 -10   6   3       38.89      105.68     46.91 o 
  -9   6   3       72.36      102.39     57.81 o 
  -8   6   3      134.63       92.10     37.03 o 
  -7   6   3      617.21      659.48     48.85 o 
  -6   6   3       59.12      112.76     27.33 o 
  -5   6   3      670.05      622.92     38.13 o 
  -4   6   3     2722.12     2754.02     67.41 o 
  -3   6   3        7.07       -2.86     16.05 o 
  -2   6   3     1961.14     1885.10     68.31 o 
  -1   6   3       18.42       19.16     13.17 o 
   0   6   3     4111.04     4125.23     87.74 o 
   1   6   3     7033.57     6880.94    136.50 o 
   2   6   3     2526.11     2529.91     63.16 o 
   3   6   3     1484.22     1530.56     45.81 o 
   4   6   3     5998.23     5924.81    108.54 o 
   5   6   3     5447.84     5264.84    107.01 o 
   6   6   3       50.79       44.91     23.07 o 
   7   6   3       44.15       51.89     29.19 o 
   8   6   3       13.59      -13.79     35.67 o 
   9   6   3      779.91      713.95     63.65 o 
  10   6   3        2.61        6.05     46.59 o 
  11   6   3        4.15      -74.92     49.95 o 
 -10   7   3       59.44       51.72     55.83 o 
  -9   7   3        3.12       13.86     48.64 o 
  -8   7   3       37.12       28.15     45.02 o 
  -7   7   3        5.10       28.57     34.46 o 
  -6   7   3       50.64       65.72     28.94 o 
  -5   7   3       20.18        4.73     22.47 o 
  -4   7   3      489.77      505.13     50.34 o 
  -3   7   3     2595.34     2473.57     82.75 o 
  -2   7   3      120.62       90.91     26.74 o 
  -1   7   3     2961.47     3202.48     87.28 o 
   0   7   3     4622.75     4418.71    109.66 o 
   1   7   3        1.55       27.40     21.98 o 
   2   7   3     1605.82     1581.89     67.73 o 
   3   7   3     3845.60     3755.83    102.88 o 
   4   7   3      169.17      240.86     32.53 o 
   5   7   3     2234.83     2061.90     65.40 o 
   6   7   3       52.64       45.03     24.55 o 
   7   7   3        4.17      -26.01     27.85 o 
   8   7   3      111.45      166.75     49.55 o 
   9   7   3       39.11      -23.13     51.21 o 
  10   7   3      245.17      183.64     66.08 o 
 -10   8   3        5.37      -33.39     49.61 o 
  -9   8   3       17.27       -4.66     45.00 o 
  -8   8   3      479.33      653.94    139.03 o 
  -7   8   3        4.44      -25.16     36.31 o 
  -6   8   3        4.61       -2.11     35.40 o 
  -5   8   3     1082.52     1234.37     70.71 o 
  -4   8   3      137.04      119.00     30.63 o 
  -3   8   3       65.14       78.40     27.38 o 
  -2   8   3      409.65      436.97     45.82 o 
  -1   8   3     2180.86     2181.70     81.36 o 
   0   8   3      501.64      551.74     44.33 o 
   1   8   3       60.77       15.76     27.79 o 
   2   8   3     4117.90     4244.69    123.36 o 
   3   8   3     1948.13     1961.88     91.83 o 
   4   8   3       13.17      -24.36     26.63 o 
   5   8   3      149.50      176.08     35.44 o 
   6   8   3      578.37      554.51     48.78 o 
   7   8   3        7.11        6.97     42.11 o 
   8   8   3      102.58       56.97     65.10 o 
   9   8   3        1.29      -36.25     67.89 o 
  -8   9   3      282.96      309.76     77.98 o 
  -7   9   3      353.57      176.85     65.95 o 
  -6   9   3      514.49      455.80     61.49 o 
  -5   9   3      154.60      130.14     40.72 o 
  -4   9   3      288.01      309.05     46.83 o 
  -3   9   3      265.20      285.22     42.49 o 
  -2   9   3      520.12      581.24     50.36 o 
  -1   9   3        7.30        3.79     32.79 o 
   0   9   3     1239.36     1279.41     80.23 o 
   1   9   3      310.14      312.47     68.83 o 
   2   9   3      243.54      210.71     37.76 o 
   3   9   3        6.41        5.51     34.55 o 
   4   9   3       53.75       39.85     38.25 o 
   5   9   3       76.14       99.04     43.14 o 
   6   9   3        6.58       14.14     40.39 o 
   7   9   3      116.38       66.90     65.22 o 
   8   9   3       37.09       87.19    113.08 o 
  -7  10   3       10.21      -55.07     57.58 o 
  -6  10   3       44.78       81.62     52.10 o 
  -5  10   3      143.49      144.21     47.33 o 
  -4  10   3       80.21       42.43     40.64 o 
  -3  10   3      137.34      121.29     40.53 o 
  -2  10   3      211.79      168.72     40.44 o 
  -1  10   3      411.61      419.53     46.40 o 
   0  10   3       84.79      143.83     39.20 o 
   1  10   3       74.73      119.13     36.69 o 
   2  10   3        7.50       -0.94     44.51 o 
   3  10   3       83.23      107.75     45.59 o 
   4  10   3      484.43      451.64     83.98 o 
   5  10   3       17.78      101.50     58.96 o 
   6  10   3       28.80       69.32     66.51 o 
  -5  11   3       21.39       83.91     47.71 o 
  -4  11   3       51.25      126.43     50.33 o 
  -3  11   3       15.46       -2.72     40.20 o 
  -2  11   3      304.89      292.21     68.24 o 
  -1  11   3      483.12      556.29     74.29 o 
   0  11   3      182.53      249.00     85.99 o 
   1  11   3      429.36      487.47     73.78 o 
   2  11   3      136.82      157.51     58.86 o 
   3  11   3       31.94      -26.76     55.76 o 
   4  11   3      190.39      270.82     68.46 o 
 -13   0   4        3.29      -30.22     64.89 o 
 -12   0   4      499.46      520.12     89.24 o 
 -11   0   4       89.47      125.28     62.60 o 
 -10   0   4     3555.02     3894.95    223.43 o 
  -9   0   4     2185.69     2036.54    166.89 o 
  -8   0   4     2910.64     2827.94    129.05 o 
  -7   0   4    11961.50    10925.10    523.15 o 
  -6   0   4    16500.64    16027.99    528.98 o 
  -5   0   4       33.72       39.55     17.78 o 
  -4   0   4       65.35       60.27     18.58 o 
  -3   0   4     2883.56     2809.31     85.48 o 
  -2   0   4    54013.29    49982.01   5316.70 o 
  -1   0   4    20026.47    18978.01   1350.94 o 
   0   0   4     4167.33     4092.43    191.92 o 
   1   0   4    66851.96    60295.36   3447.73 o 
   2   0   4    19491.36    20450.14    736.78 o 
   3   0   4      477.27      466.62     34.85 o 
   4   0   4     5802.00     5609.59    159.09 o 
   5   0   4     2351.69     2305.28     79.99 o 
   6   0   4     3200.56     2884.88     97.55 o 
   7   0   4      399.57      424.22     56.62 o 
   8   0   4      518.09      623.02     70.80 o 
   9   0   4     1215.75     1226.12    102.12 o 
  10   0   4      320.45      231.58     70.76 o 
  11   0   4      274.52      305.36     75.51 o 
  12   0   4       63.53       22.69    168.25 o 
 -13   1   4        0.00      -69.02     46.01 o 
 -12   1   4     1105.92     1096.48     79.32 o 
 -11   1   4        5.46      -29.57     45.34 o 
 -10   1   4      158.86      202.63     41.44 o 
  -9   1   4     6796.89     6630.31    177.18 o 
  -8   1   4       14.66      -14.50     25.99 o 
  -7   1   4        5.13        7.68     18.88 o 
  -6   1   4     2583.46     2616.48     67.05 o 
  -5   1   4     2975.99     3077.31     66.88 o 
  -4   1   4     3070.17     3032.05     64.82 o 
  -3   1   4      201.13      198.75     15.95 o 
  -2   1   4     9939.73    10198.38    185.16 o 
  -1   1   4     2542.24     2438.51     78.07 o 
   0   1   4     9574.95    10117.40    268.37 o 
   1   1   4    26852.63    27913.83    542.04 o 
   2   1   4     5752.99     5774.87    121.89 o 
   3   1   4      420.79      450.85     22.05 o 
   4   1   4    30715.81    31734.95    572.36 o 
   5   1   4     2999.72     3065.81     70.68 o 
   6   1   4        9.28       16.35     14.52 o 
   7   1   4     2701.30     2692.15     88.38 o 
   8   1   4     2563.62     2508.02     91.79 o 
   9   1   4      298.70      301.06     63.71 o 
  10   1   4       10.31      -26.36     44.59 o 
  11   1   4      687.91      621.94     76.74 o 
  12   1   4      319.58      285.44     69.73 o 
 -13   2   4      182.11       82.18     66.47 o 
 -12   2   4      386.49      381.96     64.50 o 
 -11   2   4      104.93      195.11     46.42 o 
 -10   2   4       18.51       86.72     39.33 o 
  -9   2   4       25.43       -9.97     29.45 o 
  -8   2   4      403.41      442.04     41.28 o 
  -7   2   4        6.00       -5.47     21.69 o 
  -6   2   4     1131.38     1092.03     36.73 o 
  -5   2   4      603.15      563.85     25.31 o 
  -4   2   4     1687.95     1815.22     44.24 o 
  -3   2   4       89.87       90.31     11.63 o 
  -2   2   4    22626.22    23976.79    391.92 o 
  -1   2   4       12.81       22.34      7.39 o 
   0   2   4     4719.11     4671.80     81.39 o 
   1   2   4      150.70      178.07     16.45 o 
   2   2   4     6260.68     6409.11    187.10 o 
   3   2   4    16752.54    17185.53    312.04 o 
   4   2   4    10908.78    11752.15    241.33 o 
   5   2   4     4465.43     4306.63    101.97 o 
   6   2   4     3144.73     3075.91     74.17 o 
   7   2   4     2469.57     2610.45     85.98 o 
   8   2   4      125.69       74.05     40.01 o 
   9   2   4       44.79       -8.92     40.46 o 
  10   2   4        0.19       31.09     46.90 o 
  11   2   4      187.20      282.26     65.47 o 
  12   2   4       29.78      -20.55     56.62 o 
 -13   3   4       18.15      -45.62     48.75 o 
 -12   3   4        0.23       10.07     45.12 o 
 -11   3   4      179.44      114.61     43.35 o 
 -10   3   4        0.90        9.80     36.53 o 
  -9   3   4     1524.57     1390.38     74.35 o 
  -8   3   4     1707.04     1596.26     71.58 o 
  -7   3   4        9.88       30.88     21.12 o 
  -6   3   4     1108.95      965.79     51.43 o 
  -5   3   4     4687.58     4587.65     88.94 o 
  -4   3   4     3683.15     3620.88     71.26 o 
  -3   3   4     6087.72     5977.63    115.42 o 
  -2   3   4     1798.01     1676.56     44.13 o 
  -1   3   4      140.09      120.29     11.81 o 
   0   3   4     3349.16     3509.47     71.78 o 
   1   3   4      496.27      544.48     20.87 o 
   2   3   4     1833.08     1831.38     44.32 o 
   3   3   4       28.35       20.37     10.62 o 
   4   3   4       15.24       29.29     14.86 o 
   5   3   4      664.96      586.87     33.57 o 
   6   3   4     1161.41     1132.37     47.95 o 
   7   3   4      259.36      259.56     29.45 o 
   8   3   4      349.85      278.01     47.64 o 
   9   3   4      440.04      511.81     62.05 o 
  10   3   4       50.23       25.81     46.90 o 
  11   3   4       15.70      -63.32     59.24 o 
  12   3   4       74.23       83.60     63.79 o 
 -12   4   4       38.62      -13.29     45.54 o 
 -11   4   4      340.66      362.80     50.07 o 
 -10   4   4       63.35       44.76     36.86 o 
  -9   4   4     1081.97     1050.32     59.78 o 
  -8   4   4     1603.00     1636.58     76.27 o 
  -7   4   4      213.40      199.45     28.05 o 
  -6   4   4      342.99      389.13     27.54 o 
  -5   4   4       92.71       91.30     16.46 o 
  -4   4   4     6500.64     6363.51    116.37 o 
  -3   4   4    11284.46    12132.79    208.08 o 
  -2   4   4       18.19       16.22      9.94 o 
  -1   4   4     1286.26     1429.91     39.63 o 
   0   4   4     6885.74     6792.65    132.11 o 
   1   4   4       24.15       18.38     12.36 o 
   2   4   4      735.48      725.37     25.97 o 
   3   4   4    13586.25    13439.00    230.84 o 
   4   4   4       62.25       55.08     14.26 o 
   5   4   4     1488.60     1471.53     47.30 o 
   6   4   4     6320.81     6145.51    142.70 o 
   7   4   4        9.76       -3.19     23.84 o 
   8   4   4       53.70       32.20     39.55 o 
   9   4   4     1268.60     1369.13    115.26 o 
  10   4   4        7.37        5.58     61.94 o 
  11   4   4       68.56      133.63     59.50 o 
 -12   5   4      160.94      231.86     67.96 o 
 -11   5   4       18.36       99.31     50.47 o 
 -10   5   4      205.21      192.18     48.64 o 
  -9   5   4      511.67      558.66     48.08 o 
  -8   5   4      103.78       56.73     37.79 o 
  -7   5   4      622.04      611.78     47.54 o 
  -6   5   4      647.48      665.19     51.94 o 
  -5   5   4     4259.20     4214.62     96.66 o 
  -4   5   4    11052.09    10712.72    188.76 o 
  -3   5   4     2896.75     2877.90     61.88 o 
  -2   5   4     1670.32     1664.48     41.50 o 
  -1   5   4    12917.27    12678.52    237.60 o 
   0   5   4      119.13       91.84     18.38 o 
   1   5   4     2895.78     2837.48     60.16 o 
   2   5   4     1183.35     1192.00     35.61 o 
   3   5   4     3255.54     3257.74     69.19 o 
   4   5   4    10558.46    10376.32    173.60 o 
   5   5   4        0.73       -7.28     16.94 o 
   6   5   4      708.85      743.52     40.26 o 
   7   5   4     3002.71     3028.87     82.78 o 
   8   5   4       22.83      -40.53     35.74 o 
   9   5   4      363.15      439.08     96.94 o 
  10   5   4       55.11       14.67     54.08 o 
  11   5   4        0.05      -49.19     50.02 o 
 -11   6   4      218.09      148.61     64.29 o 
 -10   6   4      292.42      331.27     82.00 o 
  -9   6   4      233.88      198.03     45.46 o 
  -8   6   4      108.15      105.33     36.11 o 
  -7   6   4     1840.19     1866.97     77.81 o 
  -6   6   4      565.36      611.06     39.66 o 
  -5   6   4      104.40      113.06     27.11 o 
  -4   6   4      186.66      182.64     21.23 o 
  -3   6   4        4.81      -24.85     16.56 o 
  -2   6   4     1314.78     1310.63     48.23 o 
  -1   6   4     4297.33     4204.71    127.19 o 
   0   6   4       95.70       81.92     19.23 o 
   1   6   4     3709.97     3556.60     74.55 o 
   2   6   4     4531.89     4419.07     88.32 o 
   3   6   4      583.61      603.82     29.31 o 
   4   6   4      229.11      214.09     21.25 o 
   5   6   4        1.13       50.88     19.93 o 
   6   6   4     3233.09     3157.46     72.68 o 
   7   6   4      402.39      404.34     41.47 o 
   8   6   4      237.38      311.60     46.98 o 
   9   6   4     1015.18     1171.48     89.08 o 
  10   6   4       30.55      -18.84     46.91 o 
 -11   7   4       53.77       10.67     60.66 o 
 -10   7   4       20.97       12.55     52.12 o 
  -9   7   4      507.80      514.76     83.44 o 
  -8   7   4      269.59      350.33     92.21 o 
  -7   7   4       17.52        2.91     33.50 o 
  -6   7   4      125.46      120.98     30.30 o 
  -5   7   4       23.43       13.15     27.80 o 
  -4   7   4      161.75      133.76     26.38 o 
  -3   7   4       13.90       18.68     21.56 o 
  -2   7   4      126.71      112.63     27.59 o 
  -1   7   4       46.12       30.23     20.79 o 
   0   7   4      324.96      327.03     32.29 o 
   1   7   4     1151.47     1112.04     47.21 o 
   2   7   4     1242.47     1230.70     51.13 o 
   3   7   4     2158.15     2091.32     76.35 o 
   4   7   4     1481.99     1342.46     67.96 o 
   5   7   4        3.03       58.62     35.15 o 
   6   7   4        3.56        8.95     28.28 o 
   7   7   4       86.90      136.16     41.84 o 
   8   7   4     1033.11     1084.75     89.52 o 
   9   7   4      322.24      457.10     70.45 o 
  10   7   4      418.32      343.64     72.71 o 
 -10   8   4        7.52       62.09     52.07 o 
  -9   8   4       47.33       25.78     45.39 o 
  -8   8   4      240.63      253.65     50.25 o 
  -7   8   4      140.99      116.00     41.24 o 
  -6   8   4      404.71      440.36     55.85 o 
  -5   8   4      241.46      221.41     36.36 o 
  -4   8   4        0.32      -17.74     24.74 o 
  -3   8   4       64.15      100.66     29.67 o 
  -2   8   4      238.20      243.18     43.80 o 
  -1   8   4      462.63      457.07     48.71 o 
   0   8   4     2684.65     2724.22     76.37 o 
   1   8   4     1401.22     1488.07     73.27 o 
   2   8   4       69.71       76.56     27.57 o 
   3   8   4     1186.82     1161.89     71.77 o 
   4   8   4      146.96      129.13     31.49 o 
   5   8   4      308.73      364.19     44.46 o 
   6   8   4        2.51      -11.41     32.94 o 
   7   8   4      123.37      135.23     43.38 o 
   8   8   4      165.47      196.93     58.78 o 
   9   8   4        1.29      -31.33     99.45 o 
  -9   9   4        6.68       21.33     70.21 o 
  -8   9   4        0.80       80.08     64.52 o 
  -7   9   4       32.87       -4.52     56.35 o 
  -6   9   4      138.86      163.74     50.65 o 
  -5   9   4      401.66      470.21     63.12 o 
  -4   9   4      280.28      234.70     45.74 o 
  -3   9   4     1406.65     1460.86     75.57 o 
  -2   9   4     1586.19     1626.83     71.75 o 
  -1   9   4        8.23      -15.87     29.25 o 
   0   9   4       44.28       20.89     33.02 o 
   1   9   4        4.15      -12.26     29.91 o 
   2   9   4      344.88      380.13     42.77 o 
   3   9   4        4.78       11.07     35.17 o 
   4   9   4        9.25       22.19     37.19 o 
   5   9   4      696.29      727.18     63.35 o 
   6   9   4      154.46      227.18     63.98 o 
   7   9   4       63.53      -38.00    123.98 o 
   8   9   4      116.31      231.60    119.89 o 
  -7  10   4       34.12       21.42    108.99 o 
  -6  10   4        4.00        4.87     47.98 o 
  -5  10   4        7.92       64.00     43.41 o 
  -4  10   4       17.22       -9.77     38.37 o 
  -3  10   4       55.14       68.13     37.94 o 
  -2  10   4       12.19       60.63     36.39 o 
  -1  10   4      416.72      387.79     44.88 o 
   0  10   4       25.50        0.54     39.28 o 
   1  10   4       49.20       97.80     52.11 o 
   2  10   4      155.90       92.06     53.63 o 
   3  10   4      522.10      448.87     68.67 o 
   4  10   4      151.90      250.30     99.31 o 
   5  10   4      187.38      158.18     60.38 o 
   6  10   4       52.34       91.03     63.81 o 
  -5  11   4       28.95       18.88     68.63 o 
  -4  11   4      127.51      145.21     73.32 o 
  -3  11   4       19.91       64.71     55.43 o 
  -2  11   4       30.72       41.25     53.60 o 
  -1  11   4      144.56      134.18     60.57 o 
   0  11   4       15.54      -42.91     50.81 o 
   1  11   4       73.12      170.28     63.15 o 
   2  11   4        0.22      -33.96     54.05 o 
   3  11   4        0.57       16.12     58.58 o 
   4  11   4       28.52       20.37     60.45 o 
 -13   1   5       15.92      -40.56     47.57 o 
 -12   1   5        9.75      -20.78     44.50 o 
 -11   1   5      393.15      432.97     57.22 o 
 -10   1   5      665.77      663.46     56.16 o 
  -9   1   5      889.53      862.21     57.64 o 
  -8   1   5      171.28      155.74     31.80 o 
  -7   1   5     2177.71     2240.30     58.49 o 
  -6   1   5      185.11      210.53     19.50 o 
  -5   1   5     1691.24     1778.17     63.20 o 
  -4   1   5    16119.09    15925.21    319.60 o 
  -3   1   5     4950.45     4896.64    119.50 o 
  -2   1   5    16007.74    16346.17    322.43 o 
  -1   1   5    31911.55    32016.07    821.75 o 
   0   1   5    13464.39    13669.82    360.45 o 
   1   1   5      845.56      837.04     58.25 o 
   2   1   5     2108.90     2065.53     60.99 o 
   3   1   5      858.24      898.36     43.16 o 
   4   1   5     1521.18     1526.93     58.39 o 
   5   1   5      236.77      156.50     23.28 o 
   6   1   5       95.93       48.58     25.46 o 
   7   1   5     4531.74     4397.20    158.18 o 
   8   1   5     2337.48     2483.36    134.81 o 
   9   1   5        1.91      -42.70     40.03 o 
  10   1   5      347.52      459.94     74.69 o 
  11   1   5      314.04      298.23    112.36 o 
  12   1   5       10.90       35.97     83.79 o 
 -13   2   5       57.28       15.15     50.43 o 
 -12   2   5      115.80      113.17     48.75 o 
 -11   2   5     1177.61     1234.76     77.45 o 
 -10   2   5      131.07      221.23     43.26 o 
  -9   2   5       68.86       26.90     32.01 o 
  -8   2   5     6625.09     6193.38    162.01 o 
  -7   2   5      331.68      327.43     23.93 o 
  -6   2   5     5681.23     5659.21    116.01 o 
  -5   2   5     6558.13     6879.91    159.68 o 
  -4   2   5      375.16      342.39     18.47 o 
  -3   2   5    31096.24    31233.71    552.23 o 
  -2   2   5      628.86      654.81     22.11 o 
  -1   2   5     4355.39     4610.89    113.66 o 
   0   2   5     4221.29     4101.01     79.51 o 
   1   2   5     1532.94     1715.53     43.36 o 
   2   2   5       37.83       27.92     13.82 o 
   3   2   5      143.49      236.46     29.36 o 
   4   2   5      220.73      202.46     20.61 o 
   5   2   5     4292.68     3997.43     89.30 o 
   6   2   5      410.55      412.27     28.64 o 
   7   2   5     2274.15     2298.16     84.04 o 
   8   2   5      651.57      635.03     60.29 o 
   9   2   5      580.27      509.82     74.25 o 
  10   2   5     1099.85     1109.37     86.92 o 
  11   2   5        0.96        4.98     54.27 o 
  12   2   5       88.56       95.73     62.83 o 
 -13   3   5      526.31      694.73     96.03 o 
 -12   3   5       19.23        8.03     46.47 o 
 -11   3   5       10.24      -65.54     48.77 o 
 -10   3   5      371.73      416.62     55.06 o 
  -9   3   5      748.11      695.04     53.91 o 
  -8   3   5     2461.71     2460.32     84.74 o 
  -7   3   5      471.62      459.52     32.29 o 
  -6   3   5     6548.65     6341.55    119.54 o 
  -5   3   5    10809.34    10542.05    184.61 o 
  -4   3   5      241.82      231.95     16.68 o 
  -3   3   5     4447.92     4503.42     84.15 o 
  -2   3   5     9390.89     9294.80    172.17 o 
  -1   3   5     6453.28     6705.95    127.53 o 
   0   3   5     1085.97     1081.11     29.48 o 
   1   3   5      511.99      503.93     21.15 o 
   2   3   5    19200.96    20146.79    335.13 o 
   3   3   5     3537.30     3480.16     83.14 o 
   4   3   5     3739.43     3861.06     85.54 o 
   5   3   5       70.99      109.44     27.34 o 
   6   3   5      434.59      429.31     32.39 o 
   7   3   5     1634.41     1615.01     66.12 o 
   8   3   5      255.28      195.01     45.28 o 
   9   3   5      587.65      673.99     67.62 o 
  10   3   5       14.55       21.85     47.82 o 
  11   3   5        5.05        6.48     55.26 o 
  12   3   5      690.50      773.89     87.56 o 
 -12   4   5        7.03      -62.54     41.69 o 
 -11   4   5      128.47      199.84     45.04 o 
 -10   4   5      417.80      464.83     57.25 o 
  -9   4   5      179.94      226.89     36.49 o 
  -8   4   5      313.04      310.33     34.73 o 
  -7   4   5      505.69      542.92     34.00 o 
  -6   4   5     2868.29     2834.53     64.90 o 
  -5   4   5      617.15      678.31     29.23 o 
  -4   4   5    29827.95    30001.70    536.10 o 
  -3   4   5     5326.26     5219.93     96.99 o 
  -2   4   5     4296.65     4807.00    103.78 o 
  -1   4   5      392.25      464.30     22.52 o 
   0   4   5     1673.87     1681.45     42.95 o 
   1   4   5     7630.35     7854.61    137.61 o 
   2   4   5    19792.15    20621.35    344.55 o 
   3   4   5    19549.38    19489.12    328.66 o 
   4   4   5     3868.55     3702.68     77.32 o 
   5   4   5     7361.41     7255.50    148.25 o 
   6   4   5      882.63      812.98     43.63 o 
   7   4   5       68.46       92.79     31.49 o 
   8   4   5      512.01      407.51     53.70 o 
   9   4   5      303.53      304.26     82.10 o 
  10   4   5      584.86      658.94     72.71 o 
  11   4   5       26.71      -24.13     54.92 o 
 -12   5   5        6.57      -33.04     49.29 o 
 -11   5   5       26.36       44.90     40.87 o 
 -10   5   5      388.61      391.73     53.75 o 
  -9   5   5       57.08       73.26     33.47 o 
  -8   5   5       13.90       32.93     29.02 o 
  -7   5   5     1701.97     1674.05     59.22 o 
  -6   5   5       79.44       94.31     19.67 o 
  -5   5   5      555.91      604.46     33.98 o 
  -4   5   5       21.40       10.54     17.33 o 
  -3   5   5     2264.93     2246.59     61.02 o 
  -2   5   5      311.81      349.21     24.37 o 
  -1   5   5     4159.48     3984.82     86.68 o 
   0   5   5     4480.26     4485.67     95.51 o 
   1   5   5     1717.15     1665.38     36.90 o 
   2   5   5     2712.69     2666.92     57.76 o 
   3   5   5      112.61      127.50     17.52 o 
   4   5   5       78.85       61.18     17.20 o 
   5   5   5      738.75      735.90     33.41 o 
   6   5   5     2831.53     2890.90     77.06 o 
   7   5   5      650.73      778.15     45.25 o 
   8   5   5      952.48     1073.30     68.49 o 
   9   5   5     1970.47     1892.87    104.57 o 
  10   5   5       36.51       -6.25     47.45 o 
  11   5   5       76.57       15.25     53.82 o 
 -11   6   5       45.96       28.30     58.17 o 
 -10   6   5      803.68      782.76    126.38 o 
  -9   6   5      570.09      758.83     97.95 o 
  -8   6   5       29.68       36.64     35.49 o 
  -7   6   5      149.06      128.77     35.90 o 
  -6   6   5      212.78      314.39     35.80 o 
  -5   6   5       89.11       60.39     22.30 o 
  -4   6   5      203.43      206.38     25.62 o 
  -3   6   5       26.96       24.78     19.44 o 
  -2   6   5     2006.63     2009.92     56.99 o 
  -1   6   5     3021.65     2978.24     72.66 o 
   0   6   5       14.15       -0.63     17.06 o 
   1   6   5     1233.18     1171.07     44.31 o 
   2   6   5     2103.56     2043.38     49.76 o 
   3   6   5       13.10        3.85     15.39 o 
   4   6   5       19.43       -8.59     16.42 o 
   5   6   5      470.43      469.88     32.31 o 
   6   6   5       47.73       44.33     22.75 o 
   7   6   5       41.93      -11.41     25.08 o 
   8   6   5      448.01      456.87     51.46 o 
   9   6   5      291.95      248.29     51.45 o 
  10   6   5       50.72      -54.26     47.58 o 
 -11   7   5      104.61      201.99     67.82 o 
 -10   7   5      147.89      137.53     60.03 o 
  -9   7   5      271.31      301.62     60.21 o 
  -8   7   5      632.91      509.45     62.10 o 
  -7   7   5      751.84      795.74     59.68 o 
  -6   7   5      375.43      311.15     36.64 o 
  -5   7   5        8.94      -33.65     29.50 o 
  -4   7   5     2541.93     2599.93     68.70 o 
  -3   7   5      590.21      629.75     37.80 o 
  -2   7   5       13.75       22.97     21.36 o 
  -1   7   5      324.99      367.51     29.98 o 
   0   7   5       40.62       38.62     21.19 o 
   1   7   5       14.40       -5.18     20.28 o 
   2   7   5      233.01      236.91     43.58 o 
   3   7   5      550.67      526.38     40.48 o 
   4   7   5       14.26      -15.38     23.31 o 
   5   7   5      230.45      249.72     32.75 o 
   6   7   5      372.86      319.22     72.44 o 
   7   7   5      317.96      394.38     49.77 o 
   8   7   5      179.84      201.84     70.92 o 
   9   7   5      145.36       97.66     58.44 o 
 -10   8   5      102.66      102.51     54.28 o 
  -9   8   5        3.59       21.38     46.13 o 
  -8   8   5      144.73      110.24     44.78 o 
  -7   8   5       82.25      128.10     41.86 o 
  -6   8   5       70.14       81.07     37.51 o 
  -5   8   5       22.12       34.77     33.34 o 
  -4   8   5        0.22        7.13     25.76 o 
  -3   8   5     1496.11     1638.41    112.89 o 
  -2   8   5       73.13       46.60     29.41 o 
  -1   8   5        0.72      -17.41     23.25 o 
   0   8   5     2239.19     2379.31     74.39 o 
   1   8   5        4.79      -10.77     23.00 o 
   2   8   5      140.50      142.78     31.99 o 
   3   8   5     1069.96     1170.40     61.85 o 
   4   8   5       17.28       26.68     27.29 o 
   5   8   5       78.97       65.99     33.37 o 
   6   8   5       28.66        7.24     33.04 o 
   7   8   5       14.07       18.43     47.33 o 
   8   8   5        0.66      -17.03     66.47 o 
   9   8   5       27.90       47.83     68.86 o 
  -8   9   5      373.39      544.97     91.00 o 
  -7   9   5       18.48        5.78     55.77 o 
  -6   9   5      187.09      201.17     54.48 o 
  -5   9   5       71.68       94.30     39.67 o 
  -4   9   5      189.72       97.61     35.87 o 
  -3   9   5        2.37       29.47     32.11 o 
  -2   9   5     1085.23     1110.39     60.38 o 
  -1   9   5     1085.78     1176.48     88.49 o 
   0   9   5      857.62      917.69     55.40 o 
   1   9   5     1303.26     1384.42     66.37 o 
   2   9   5      150.53      205.52     42.10 o 
   3   9   5       41.38      -22.24     44.42 o 
   4   9   5       16.63      -57.98     46.75 o 
   5   9   5      229.10      241.15     61.61 o 
   6   9   5       55.40       81.18     56.00 o 
   7   9   5      413.34      596.18    100.39 o 
  -7  10   5       14.38       95.85     83.79 o 
  -6  10   5       72.33       49.06     49.11 o 
  -5  10   5      610.10      596.51    112.76 o 
  -4  10   5        2.79      -19.87     49.02 o 
  -3  10   5       15.70       13.69     46.42 o 
  -2  10   5      520.19      639.33     73.07 o 
  -1  10   5       67.46      100.22     66.33 o 
   0  10   5      128.28       74.29     51.10 o 
   1  10   5      281.04      301.26     61.26 o 
   2  10   5        3.64      -25.45     47.15 o 
   3  10   5      187.56      124.98     55.49 o 
   4  10   5     1243.80     1326.90    101.68 o 
   5  10   5      190.17      236.50     66.26 o 
   6  10   5       17.85      -15.08     57.07 o 
  -5  11   5       21.97      -17.94     60.97 o 
  -4  11   5      128.63      107.15     75.58 o 
  -3  11   5        0.44       64.74     56.62 o 
  -2  11   5       39.03      107.19     59.56 o 
  -1  11   5        0.76       17.04     67.60 o 
   0  11   5        8.08       75.42     57.19 o 
   1  11   5       34.17       12.85     58.25 o 
   2  11   5        0.04        2.36     87.58 o 
   3  11   5       15.96       48.33     60.27 o 
   4  11   5        3.80       76.12     64.91 o 
 -13   0   6      139.36      135.59     77.33 o 
 -12   0   6      394.60      407.30     86.51 o 
 -11   0   6       53.52       86.91    134.19 o 
 -10   0   6      467.73      526.41     74.62 o 
  -9   0   6     1661.80     1719.51    110.77 o 
  -8   0   6      498.02      502.69     59.24 o 
  -7   0   6     1238.55     1222.54     66.68 o 
  -6   0   6      545.97      597.34     47.67 o 
  -5   0   6      162.78      108.68     23.92 o 
  -4   0   6     3643.86     3736.78    114.22 o 
  -3   0   6     4081.19     4022.16    195.50 o 
  -2   0   6     2560.45     2679.88     75.93 o 
  -1   0   6    16007.96    15746.30    497.51 o 
   0   0   6     1335.49     1262.55     99.98 o 
   1   0   6      201.66      299.25    128.66 o 
   3   0   6     2311.39     2591.13     92.93 o 
   4   0   6     2134.07     2090.83    226.16 o 
   5   0   6    29757.55    29219.71    920.51 o 
   6   0   6     4547.46     4457.34    188.69 o 
   7   0   6      458.57      529.97     89.92 o 
   8   0   6     3202.98     3411.40    220.71 o 
   9   0   6     1212.49     1107.62    141.69 o 
  10   0   6       10.36       38.15     84.47 o 
  11   0   6      151.70      322.88    122.61 o 
  12   0   6        7.63       -9.54    108.99 o 
 -13   1   6       60.91        2.96     49.27 o 
 -12   1   6      336.67      432.06     59.51 o 
 -11   1   6       57.29       98.52     44.79 o 
 -10   1   6      139.00      189.04     40.25 o 
  -9   1   6     2810.33     2709.26     94.65 o 
  -8   1   6      160.14      156.69     30.69 o 
  -7   1   6       27.14       40.62     21.43 o 
  -6   1   6      884.13      907.86     49.45 o 
  -5   1   6    17448.78    17776.77    303.22 o 
  -4   1   6      813.12      753.90     29.75 o 
  -3   1   6      140.39      254.15     53.23 o 
  -2   1   6    40510.45    41034.84    796.37 o 
  -1   1   6      370.43      390.86     24.82 o 
   0   1   6      311.65      292.34     23.08 o 
   1   1   6    18021.59    18733.33    431.32 o 
   2   1   6     2067.06     2064.41     57.29 o 
   3   1   6     2037.55     1831.08     55.34 o 
   4   1   6       76.51       87.19     19.51 o 
   5   1   6     1732.70     1797.20     53.48 o 
   6   1   6     2928.56     2942.59     77.17 o 
   7   1   6       19.35       38.56     34.55 o 
   8   1   6     1111.15     1027.74    114.20 o 
   9   1   6      284.24      274.83     53.45 o 
  10   1   6       38.26       71.11     89.85 o 
  11   1   6     1157.08     1354.08    134.88 o 
  12   1   6        0.37       66.63     79.44 o 
 -13   2   6        0.46      -43.55     47.14 o 
 -12   2   6       22.71       80.92     48.02 o 
 -11   2   6      506.86      526.86     69.70 o 
 -10   2   6     1411.90     1335.76     73.45 o 
  -9   2   6     1384.16     1285.02     78.15 o 
  -8   2   6     4053.62     4249.74    121.53 o 
  -7   2   6     3521.39     3301.29     76.77 o 
  -6   2   6     4214.39     4132.16     89.73 o 
  -5   2   6      122.39       68.03     13.84 o 
  -4   2   6      716.32     1002.34     33.67 o 
  -3   2   6      719.50      801.45     36.30 o 
  -2   2   6     6541.97     6917.32    131.06 o 
  -1   2   6     5515.46     5554.35    136.16 o 
   0   2   6     8006.59     7781.28    183.72 o 
   1   2   6    28251.52    28601.49    559.18 o 
   2   2   6     1138.67     1140.46     38.70 o 
   3   2   6     1746.85     1574.79     88.65 o 
   4   2   6     4716.66     4830.32    112.47 o 
   5   2   6        9.95       -7.68     19.63 o 
   6   2   6      805.45      874.17     40.76 o 
   7   2   6      453.26      476.60     64.30 o 
   8   2   6      100.18       97.47     42.15 o 
   9   2   6       11.24       35.15     45.04 o 
  10   2   6        0.91        4.92     47.98 o 
  11   2   6        7.22       25.77     55.89 o 
  12   2   6        0.19      208.02     93.32 o 
 -13   3   6       34.85        1.66     61.75 o 
 -12   3   6        1.11       51.47     47.28 o 
 -11   3   6      101.60       86.61     42.44 o 
 -10   3   6      336.18      313.30     46.65 o 
  -9   3   6        2.42      -18.99     30.70 o 
  -8   3   6      342.17      329.76     40.90 o 
  -7   3   6       92.37      104.41     18.74 o 
  -6   3   6     1156.86     1105.49     37.97 o 
  -5   3   6      576.84      578.44     26.36 o 
  -4   3   6     2941.79     3109.19     68.96 o 
  -3   3   6     1437.60     1484.08     36.26 o 
  -2   3   6      480.21      455.05     22.04 o 
  -1   3   6     1496.72     1541.69     33.81 o 
   0   3   6     1063.93     1056.14     26.28 o 
   1   3   6     3482.56     3355.77     73.21 o 
   2   3   6     3592.01     3841.15     81.27 o 
   3   3   6       25.03       37.34     14.64 o 
   4   3   6     2187.55     2016.39     63.57 o 
   5   3   6       44.16       32.86     20.09 o 
   6   3   6      265.98      283.00     27.87 o 
   7   3   6      543.51      536.57     39.68 o 
   8   3   6       93.40       21.66     39.40 o 
   9   3   6      747.23      719.40     83.51 o 
  10   3   6      442.59      414.25     85.83 o 
  11   3   6       14.91      -29.20     54.35 o 
 -12   4   6        1.04       10.72     43.47 o 
 -11   4   6       25.89      -19.64     37.50 o 
 -10   4   6      234.70      292.04     42.16 o 
  -9   4   6        0.39       12.42     27.57 o 
  -8   4   6      211.75      225.95     32.95 o 
  -7   4   6     4058.59     3985.92     85.71 o 
  -6   4   6     1426.91     1317.42     43.75 o 
  -5   4   6      429.19      424.87     24.61 o 
  -4   4   6    25549.35    25952.32    466.58 o 
  -3   4   6     1551.72     1427.02     40.20 o 
  -2   4   6      227.28      210.19     17.96 o 
  -1   4   6     5187.01     5144.65    103.87 o 
   0   4   6     9615.09     9338.24    177.05 o 
   1   4   6     6890.63     7105.89    138.34 o 
   2   4   6       14.05        7.98     11.28 o 
   3   4   6      796.51      669.16     28.13 o 
   4   4   6     2108.35     1996.55     58.20 o 
   5   4   6        4.08        5.88     19.55 o 
   6   4   6        0.62       17.47     23.35 o 
   7   4   6      467.11      434.57     38.43 o 
   8   4   6      184.36      225.93     52.93 o 
   9   4   6      199.38      176.78     51.39 o 
  10   4   6       93.28       69.36     54.23 o 
  11   4   6       42.20       70.53     59.50 o 
 -12   5   6       20.53        6.15     44.52 o 
 -11   5   6       90.28       61.83     38.25 o 
 -10   5   6      950.59      907.13     59.42 o 
  -9   5   6      162.45      143.73     35.12 o 
  -8   5   6       37.62       85.56     30.24 o 
  -7   5   6      826.71      820.14     37.89 o 
  -6   5   6     2373.56     2299.41     58.74 o 
  -5   5   6     1087.95     1178.54     45.37 o 
  -4   5   6       21.67       42.64     29.10 o 
  -3   5   6     2894.76     2838.15     61.47 o 
  -2   5   6     3106.82     2968.18     72.20 o 
  -1   5   6     1565.96     1511.49     45.46 o 
   0   5   6    10980.62    10609.92    202.67 o 
   1   5   6      423.35      438.84     21.93 o 
   2   5   6     3213.13     3177.52     66.48 o 
   3   5   6     9817.89     9536.77    171.25 o 
   4   5   6        5.87       19.20     16.75 o 
   5   5   6       19.05       22.93     18.29 o 
   6   5   6      350.51      294.23     40.92 o 
   7   5   6      425.71      459.45     47.73 o 
   8   5   6     1770.74     1607.04     82.63 o 
   9   5   6      960.44      847.38     69.10 o 
  10   5   6      353.27      361.50     94.98 o 
  11   5   6      238.72      185.06     77.54 o 
 -11   6   6      142.51       76.78     59.99 o 
 -10   6   6       75.85       -5.21     69.95 o 
  -9   6   6       16.17      -34.41     44.54 o 
  -8   6   6      103.54      100.97     45.21 o 
  -7   6   6     2221.43     2361.58    161.64 o 
  -6   6   6      901.95      822.40     48.56 o 
  -5   6   6      398.20      387.45     31.37 o 
  -4   6   6      716.80      740.69     51.00 o 
  -3   6   6     1804.53     1852.79     57.13 o 
  -2   6   6     1636.32     1655.38     64.58 o 
  -1   6   6        3.89       -6.46     16.97 o 
   0   6   6     6291.30     6182.58    128.91 o 
   1   6   6     2789.35     2599.04     66.96 o 
   2   6   6       27.87       25.61     21.99 o 
   3   6   6      464.01      497.48     30.57 o 
   4   6   6       23.26       17.20     17.33 o 
   5   6   6      914.59     1009.43     40.41 o 
   6   6   6      574.35      595.96     35.59 o 
   7   6   6      284.36      253.96     38.74 o 
   8   6   6      626.46      680.22     53.74 o 
   9   6   6      332.59      290.11     53.05 o 
  10   6   6       27.79       21.87     51.77 o 
 -11   7   6      316.63      364.20     75.64 o 
 -10   7   6      117.67       96.31     58.50 o 
  -9   7   6      226.65      313.19     73.25 o 
  -8   7   6       16.40       37.17     46.45 o 
  -7   7   6      292.79      241.62     38.43 o 
  -6   7   6      256.96      306.21     40.60 o 
  -5   7   6     2976.81     2931.17     88.71 o 
  -4   7   6     5152.09     4918.41    114.67 o 
  -3   7   6     3138.02     3269.15     83.75 o 
  -2   7   6     4429.45     4503.19    104.30 o 
  -1   7   6     1935.94     1957.03     62.25 o 
   0   7   6      185.65      169.16     25.26 o 
   1   7   6       12.32       23.87     21.33 o 
   2   7   6      137.01      152.64     28.82 o 
   3   7   6     1606.57     1721.07     68.85 o 
   4   7   6     1566.81     1579.42     61.51 o 
   5   7   6      516.28      564.11     41.52 o 
   6   7   6      706.65      751.87     78.67 o 
   7   7   6      107.48      188.52     43.73 o 
   8   7   6        0.61      -62.39     69.48 o 
   9   7   6        1.23      -43.83     67.25 o 
 -10   8   6        5.30       62.80     51.19 o 
  -9   8   6       30.90       99.01     49.13 o 
  -8   8   6       41.11       32.38     42.42 o 
  -7   8   6        0.80      -60.86     41.33 o 
  -6   8   6      536.73      455.22    100.48 o 
  -5   8   6      119.98      106.95     52.70 o 
  -4   8   6       24.33       16.21     26.71 o 
  -3   8   6      453.24      481.71     38.09 o 
  -2   8   6      244.33      215.34     30.82 o 
  -1   8   6     1470.65     1483.43     58.76 o 
   0   8   6       76.97       42.41     24.75 o 
   1   8   6      632.98      651.80     41.31 o 
   2   8   6     1156.49     1180.25     60.60 o 
   3   8   6       47.69       54.98     30.46 o 
   4   8   6      213.50      145.25     37.24 o 
   5   8   6      230.27      245.22     41.53 o 
   6   8   6      484.02      533.23     58.24 o 
   7   8   6      769.13      680.47     85.26 o 
   8   8   6      138.85      106.75     73.88 o 
  -8   9   6      154.38      131.68     65.62 o 
  -7   9   6       11.42       10.62     48.33 o 
  -6   9   6        4.86       -2.45     39.41 o 
  -5   9   6      281.35      282.97     46.42 o 
  -4   9   6       62.44       49.82     31.18 o 
  -3   9   6      289.67      325.83     40.20 o 
  -2   9   6      320.15      396.05     50.83 o 
  -1   9   6        0.83       20.55     36.29 o 
   0   9   6       20.19      -45.05     35.99 o 
   1   9   6     2132.39     2256.31    105.53 o 
   2   9   6      630.71      615.13     60.01 o 
   3   9   6      120.94       66.49     43.09 o 
   4   9   6      237.93      206.67     58.69 o 
   5   9   6       71.21       77.93     53.14 o 
   6   9   6      284.34      393.42     71.24 o 
   7   9   6       33.48       82.90     76.09 o 
  -7  10   6       39.11      -44.96     79.02 o 
  -6  10   6       69.54      148.92     70.95 o 
  -5  10   6      107.28       46.00     74.25 o 
  -4  10   6      410.30      396.51     68.30 o 
  -3  10   6      113.62      178.85     57.79 o 
  -2  10   6        0.04      -65.34     43.56 o 
  -1  10   6      541.86      507.09     69.71 o 
   0  10   6      292.09      254.64     59.91 o 
   1  10   6        9.37      -32.93     52.08 o 
   2  10   6      263.57      270.10     63.57 o 
   3  10   6        3.98       -6.02     52.00 o 
   4  10   6      157.82       75.42     57.81 o 
   5  10   6      115.37       99.72     59.72 o 
   6  10   6       10.47       77.26     64.94 o 
  -5  11   6        7.31      -43.76     71.53 o 
  -4  11   6        9.95      -37.35     53.99 o 
  -3  11   6        9.92      -57.47     54.05 o 
  -2  11   6       55.32       72.76     58.07 o 
  -1  11   6       45.41       55.60     59.85 o 
   0  11   6      247.04      220.55     62.75 o 
   1  11   6       79.24      117.75     61.32 o 
   2  11   6        3.23      -19.88     56.79 o 
   3  11   6        2.69      -43.30     57.28 o 
 -13   1   7       16.60      -12.01     50.62 o 
 -12   1   7       50.26       11.85     47.39 o 
 -11   1   7     2267.89     2279.90    125.26 o 
 -10   1   7       33.75       61.91     50.34 o 
  -9   1   7      509.48      583.91     48.48 o 
  -8   1   7      123.17      120.20     30.51 o 
  -7   1   7     2138.68     2076.25     57.94 o 
  -6   1   7     5459.20     5515.81    127.44 o 
  -5   1   7     1655.96     1758.22     56.38 o 
  -4   1   7     4029.54     4107.48    129.17 o 
  -3   1   7    10677.49    10291.48    212.71 o 
  -2   1   7     4616.31     4610.29    201.99 o 
  -1   1   7      520.77      552.01     41.12 o 
   0   1   7     9160.09     9308.48    161.87 o 
   1   1   7     1201.56     1266.20     62.59 o 
   2   1   7      269.88      238.28     22.67 o 
   3   1   7     6561.22     7086.96    159.37 o 
   4   1   7      548.16      638.40     37.49 o 
   5   1   7     1135.21     1293.21     76.67 o 
   6   1   7     1305.61     1372.40     55.80 o 
   7   1   7        4.59        1.78     39.36 o 
   8   1   7     1439.69     1710.83    164.85 o 
   9   1   7        1.11      -34.01     49.84 o 
  10   1   7       99.98      -88.86     59.24 o 
  11   1   7      718.91      708.64    102.59 o 
  12   1   7      130.18      215.31     90.07 o 
 -13   2   7        2.46      -15.55     50.16 o 
 -12   2   7      571.60      640.47     64.63 o 
 -11   2   7       12.01      -15.49     38.47 o 
 -10   2   7        4.74        0.69     34.64 o 
  -9   2   7      543.01      511.61     47.41 o 
  -8   2   7        9.97       -7.95     26.48 o 
  -7   2   7     1631.92     1540.41     49.77 o 
  -6   2   7     1246.04     1154.27     45.58 o 
  -5   2   7      436.86      527.45     25.36 o 
  -4   2   7     3797.41     3459.89     75.29 o 
  -3   2   7     6100.85     6086.31    118.89 o 
  -2   2   7     1663.37     1633.24     80.23 o 
  -1   2   7     3401.64     3343.19     96.19 o 
   0   2   7      317.00      407.02     33.73 o 
   1   2   7    43290.13    44260.98    860.30 o 
   2   2   7      461.43      476.08     27.72 o 
   3   2   7      375.03      338.17     32.66 o 
   4   2   7    20969.16    20349.14    416.98 o 
   5   2   7      363.19      383.72     32.66 o 
   6   2   7        8.95       27.00     21.04 o 
   7   2   7     3363.28     3318.62    148.32 o 
   8   2   7        8.33       -7.42     40.54 o 
   9   2   7      853.32      847.49     74.61 o 
  10   2   7        4.62      108.99     63.38 o 
  11   2   7       34.06       35.75     74.62 o 
 -13   3   7       63.75       30.91     52.86 o 
 -12   3   7        1.83       34.88     47.22 o 
 -11   3   7      299.10      264.91     50.92 o 
 -10   3   7      204.75      144.26     40.90 o 
  -9   3   7      813.49      769.41     50.18 o 
  -8   3   7       26.74       20.36     23.27 o 
  -7   3   7     2310.51     2136.22     78.90 o 
  -6   3   7     2498.88     2401.52     67.00 o 
  -5   3   7     1240.53     1209.93     37.99 o 
  -4   3   7     4017.49     4110.95     87.10 o 
  -3   3   7     1648.51     1643.00     42.56 o 
  -2   3   7     9469.21     9299.06    218.30 o 
  -1   3   7    25266.28    24642.82    487.22 o 
   0   3   7     1376.25     1339.79     37.37 o 
   1   3   7    14325.73    14453.81    264.45 o 
   2   3   7    32510.69    32815.20    585.44 o 
   3   3   7     1655.26     1686.88     54.01 o 
   4   3   7      388.43      393.77     32.40 o 
   5   3   7      885.09      959.27     50.42 o 
   6   3   7     9444.30     9434.98    191.52 o 
   7   3   7     4570.82     4868.21    139.33 o 
   8   3   7        3.90        4.76     41.09 o 
   9   3   7     1250.73     1540.95    174.02 o 
  10   3   7      598.87      724.43     78.91 o 
  11   3   7       33.60       66.08     72.25 o 
 -12   4   7      687.18      653.34     61.96 o 
 -11   4   7      473.72      480.03     52.46 o 
 -10   4   7      880.96      728.88    111.17 o 
  -9   4   7     1955.32     1987.16     93.65 o 
  -8   4   7      872.55      982.98     52.17 o 
  -7   4   7      596.68      621.30     38.78 o 
  -6   4   7      124.79      126.95     19.75 o 
  -5   4   7      170.91      166.90     19.08 o 
  -4   4   7     6970.29     6743.20    133.54 o 
  -3   4   7     6972.53     6896.12    135.02 o 
  -2   4   7       75.13       79.25     17.06 o 
  -1   4   7     8341.13     8133.31    156.34 o 
   0   4   7     4184.08     4187.32     87.51 o 
   1   4   7     3401.46     3431.56     94.60 o 
   2   4   7       26.64       53.77     14.82 o 
   3   4   7      171.78      179.85     20.48 o 
   4   4   7      824.24      846.82     39.59 o 
   5   4   7      253.82      269.15     27.65 o 
   6   4   7      246.01      273.30     36.05 o 
   7   4   7       18.73       11.01     28.48 o 
   8   4   7      765.48      612.42     66.64 o 
   9   4   7     1466.29     1515.44     97.00 o 
  10   4   7      109.67       65.48     55.49 o 
  11   4   7       35.26       42.68     56.68 o 
 -12   5   7        0.48      -38.87     46.60 o 
 -11   5   7       48.24       70.35     42.05 o 
 -10   5   7        7.34       21.62     36.69 o 
  -9   5   7      320.46      358.57     42.53 o 
  -8   5   7        6.57      -10.74     25.83 o 
  -7   5   7     1657.66     1646.87     53.52 o 
  -6   5   7     3293.83     3257.81     74.44 o 
  -5   5   7      649.84      705.52     31.54 o 
  -4   5   7     2138.00     2150.26     57.82 o 
  -3   5   7        1.97       35.02     14.62 o 
  -2   5   7       35.24       55.66     16.30 o 
  -1   5   7        1.78       -5.75     14.00 o 
   0   5   7     6944.81     7132.29    142.07 o 
   1   5   7      648.57      691.69     32.58 o 
   2   5   7      136.96      111.65     22.65 o 
   3   5   7      292.95      280.65     22.27 o 
   4   5   7        0.62      -19.84     15.37 o 
   5   5   7        1.31       13.17     16.96 o 
   6   5   7      245.93      207.11     37.58 o 
   7   5   7       14.35      -40.20     26.80 o 
   8   5   7      542.88      360.63     51.64 o 
   9   5   7      584.21      522.95     61.57 o 
  10   5   7       62.05       13.01    111.87 o 
 -11   6   7       12.10       14.54     56.30 o 
 -10   6   7      107.73       70.14     55.49 o 
  -9   6   7      353.62      405.72     81.82 o 
  -8   6   7        4.14      -19.18     41.03 o 
  -7   6   7       26.01       -1.22     29.00 o 
  -6   6   7     7185.50     6999.21    179.63 o 
  -5   6   7     1484.19     1505.34     62.60 o 
  -4   6   7        0.06        3.36     22.57 o 
  -3   6   7     1384.62     1481.96     53.20 o 
  -2   6   7      365.22      415.02     28.97 o 
  -1   6   7      140.88      132.92     21.33 o 
   0   6   7     1309.06     1267.41     44.51 o 
   1   6   7       48.91       56.44     24.15 o 
   2   6   7     2346.48     2315.03     86.48 o 
   3   6   7     6636.53     6532.35    226.40 o 
   4   6   7        3.81      -35.64     23.76 o 
   5   6   7     1195.83     1215.86     51.52 o 
   6   6   7     1905.57     1964.94     77.52 o 
   7   6   7      127.84      101.08     32.05 o 
   8   6   7       80.74       18.01     73.28 o 
   9   6   7        7.98       68.35     67.87 o 
  10   6   7      120.28      294.58     85.25 o 
 -10   7   7      101.14       82.20     62.51 o 
  -9   7   7      149.99      154.73     56.00 o 
  -8   7   7       10.63       41.67     47.18 o 
  -7   7   7        1.81       22.65     32.24 o 
  -6   7   7       21.14       68.52     30.11 o 
  -5   7   7      136.44       74.17     29.55 o 
  -4   7   7     1435.80     1384.03     63.77 o 
  -3   7   7      427.86      480.11     55.02 o 
  -2   7   7      356.42      354.04     30.37 o 
  -1   7   7     1358.26     1433.41     52.22 o 
   0   7   7     3127.22     3175.13     80.41 o 
   1   7   7      174.20      150.68     29.13 o 
   2   7   7     1696.94     1671.49     72.46 o 
   3   7   7      625.57      624.48     44.00 o 
   4   7   7      216.09      245.06     35.95 o 
   5   7   7      507.15      567.38     48.95 o 
   6   7   7      115.93      230.73     46.46 o 
   7   7   7        1.08       32.30     47.47 o 
   8   7   7       85.71      126.96     70.80 o 
   9   7   7       25.13       49.95    153.27 o 
 -10   8   7       28.67      -21.05     51.35 o 
  -9   8   7      157.46      178.47     51.77 o 
  -8   8   7       72.90      111.40     53.94 o 
  -7   8   7      531.76      554.59     89.25 o 
  -6   8   7        1.14      -31.86     33.94 o 
  -5   8   7      213.86      230.12     38.08 o 
  -4   8   7      829.30      850.35     53.08 o 
  -3   8   7      885.90      990.16     50.26 o 
  -2   8   7        6.98       21.53     24.71 o 
  -1   8   7       51.03       91.55     37.11 o 
   0   8   7      170.49      182.63     41.23 o 
   1   8   7     2355.92     2565.82    113.86 o 
   2   8   7      431.80      477.12     52.80 o 
   3   8   7       21.43       19.79     37.47 o 
   4   8   7     2574.00     2643.81     97.97 o 
   5   8   7      318.07      347.51     45.93 o 
   6   8   7       35.12       39.08     38.79 o 
   7   8   7      865.23      838.46    119.60 o 
   8   8   7       15.84       82.92     72.74 o 
  -8   9   7      130.32      173.97     75.12 o 
  -7   9   7      100.13       14.91     59.70 o 
  -6   9   7      261.35      249.04     58.73 o 
  -5   9   7      210.83      179.51     89.03 o 
  -4   9   7       86.84      114.83     49.90 o 
  -3   9   7      400.63      457.77     55.10 o 
  -2   9   7       24.87       21.55     40.51 o 
  -1   9   7      412.24      508.68     86.47 o 
   0   9   7       24.16       45.01     40.26 o 
   1   9   7      126.47      194.81     46.80 o 
   2   9   7      431.76      602.98     61.78 o 
   3   9   7       39.34      118.76     45.51 o 
   4   9   7       49.28       64.85     39.87 o 
   5   9   7       69.40        9.28     51.84 o 
   6   9   7      260.50      239.15     64.47 o 
   7   9   7       45.71       40.78     74.54 o 
  -7  10   7        6.17       24.52     89.92 o 
  -6  10   7       23.02       41.83     67.87 o 
  -5  10   7      101.47      227.32     80.38 o 
  -4  10   7        9.76        9.67     50.99 o 
  -3  10   7       26.43       51.99     51.83 o 
  -2  10   7      681.59      711.92    118.99 o 
  -1  10   7       73.65      152.09     83.05 o 
   0  10   7        0.35      -53.64     49.16 o 
   1  10   7      136.12      103.02     54.45 o 
   2  10   7      126.29      141.77     56.30 o 
   3  10   7       10.87       38.08     53.47 o 
   4  10   7      405.67      463.80     76.97 o 
   5  10   7      122.42      314.94     71.66 o 
  -4  11   7        9.14      -84.58     71.96 o 
  -3  11   7       69.29       66.75     61.01 o 
  -2  11   7      391.22      411.89     73.47 o 
  -1  11   7      356.47      437.33     74.27 o 
   0  11   7      144.46      156.56     65.46 o 
   1  11   7       43.12       54.22     58.89 o 
   2  11   7        9.57        2.92     61.73 o 
   3  11   7       39.98       11.70     59.71 o 
 -13   0   8       39.57       77.47     71.38 o 
 -12   0   8      360.67      198.00    112.40 o 
 -11   0   8     1456.86     1347.20    138.96 o 
 -10   0   8        0.45        5.36     50.24 o 
  -9   0   8     1671.65     1500.47    256.13 o 
  -8   0   8    16271.31    16146.77    523.03 o 
  -7   0   8      321.43      400.83     52.09 o 
  -6   0   8     1633.79     1612.30     71.85 o 
  -5   0   8    37960.07    36786.91    934.31 o 
  -4   0   8     1053.78     1108.26     71.76 o 
  -3   0   8        3.63      -15.82     17.64 o 
  -2   0   8      132.70      101.00     29.29 o 
  -1   0   8    19737.66    19559.35    443.07 o 
   0   0   8     4677.05     4191.43    137.61 o 
   1   0   8      994.10      894.85     41.49 o 
   2   0   8     5863.10     5968.10    240.83 o 
   3   0   8    19427.79    19853.00    640.16 o 
   4   0   8     1397.01     1524.26     92.12 o 
   5   0   8       91.55      113.87     38.04 o 
   6   0   8     5025.25     4958.97    229.56 o 
   7   0   8      134.30      119.89     66.76 o 
   8   0   8     1178.77     1373.28    152.59 o 
   9   0   8      600.03      629.42    122.61 o 
  10   0   8       34.50       61.31     99.45 o 
  11   0   8       45.87       80.38    114.44 o 
 -13   1   8       10.03      -42.66     47.86 o 
 -12   1   8      350.54      258.09     54.14 o 
 -11   1   8     1025.29     1119.90     74.06 o 
 -10   1   8      423.77      393.21     48.18 o 
  -9   1   8        4.69       -1.75     29.83 o 
  -8   1   8     3370.27     3372.39    103.83 o 
  -7   1   8       38.15       68.85     19.55 o 
  -6   1   8     2339.09     2458.96     69.76 o 
  -5   1   8      341.34      349.13     22.79 o 
  -4   1   8      192.96      213.09     20.77 o 
  -3   1   8     7020.84     6995.19    140.73 o 
  -2   1   8     2975.76     3033.28     69.44 o 
  -1   1   8      359.02      372.82     18.35 o 
   0   1   8     3461.19     3495.81     71.35 o 
   1   1   8        0.02       16.24     14.63 o 
   2   1   8    16618.12    16988.60    317.94 o 
   3   1   8      562.89      570.80     41.51 o 
   4   1   8      394.55      379.62     32.00 o 
   5   1   8     8807.65     8670.50    194.38 o 
   6   1   8      244.66      240.51     29.71 o 
   7   1   8      646.61      536.36     68.75 o 
   8   1   8        9.75      -20.13     48.64 o 
   9   1   8      418.13      495.24    200.95 o 
  10   1   8     1384.64     1597.52    127.51 o 
  11   1   8      195.90      174.98     81.82 o 
 -13   2   8       15.76       -7.81     49.45 o 
 -12   2   8      292.97      320.23     55.16 o 
 -11   2   8       76.47      104.09     41.61 o 
 -10   2   8      134.68       80.11     50.07 o 
  -9   2   8      235.16      258.80     38.52 o 
  -8   2   8      466.95      495.74     70.00 o 
  -7   2   8      546.03      558.18     31.52 o 
  -6   2   8      340.78      302.93     31.67 o 
  -5   2   8        3.66       -0.70     16.88 o 
  -4   2   8     5172.72     5305.98    107.94 o 
  -3   2   8      351.13      356.03     22.43 o 
  -2   2   8       89.72       95.68     19.96 o 
  -1   2   8      970.91      937.49     65.48 o 
   0   2   8        2.27       -9.63     15.11 o 
   1   2   8     1492.42     1777.72     62.93 o 
   2   2   8     2750.76     2878.97     74.52 o 
   3   2   8     4221.84     4245.75    105.28 o 
   4   2   8     2211.75     2180.80     68.54 o 
   5   2   8     5858.54     5813.25    140.51 o 
   6   2   8      792.31      735.56     44.22 o 
   7   2   8     2014.64     2280.99    153.27 o 
   8   2   8     2187.23     2013.82    126.20 o 
   9   2   8       14.34        8.24     60.89 o 
  10   2   8       99.16      131.43    143.05 o 
  11   2   8       36.09       55.38     70.76 o 
 -13   3   8       50.46       49.24     49.51 o 
 -12   3   8       64.40       46.29     44.10 o 
 -11   3   8       69.37      100.95     40.47 o 
 -10   3   8        0.58       30.86     34.75 o 
  -9   3   8      236.72      234.62     37.42 o 
  -8   3   8       64.07       67.19     24.49 o 
  -7   3   8       57.61       49.42     19.35 o 
  -6   3   8      311.95      325.19     26.28 o 
  -5   3   8     1418.50     1425.26     59.30 o 
  -4   3   8      415.57      371.79     22.92 o 
  -3   3   8      347.68      356.05     21.04 o 
  -2   3   8    11370.97    11529.38    283.74 o 
  -1   3   8     6786.70     6913.09    206.87 o 
   0   3   8     3917.39     3959.21     92.49 o 
   1   3   8     7619.33     8215.68    157.34 o 
   2   3   8     1803.93     1973.18     72.50 o 
   3   3   8        4.38       -8.09     17.07 o 
   4   3   8     1112.26     1007.27     57.45 o 
   5   3   8       41.69       13.23     22.94 o 
   6   3   8      147.60      159.06     30.81 o 
   7   3   8     6093.80     5915.73    189.88 o 
   8   3   8       79.54       24.42     52.88 o 
   9   3   8      274.81      306.27     74.01 o 
  10   3   8      207.16      178.25     72.08 o 
  11   3   8        0.81       -3.34     73.04 o 
 -12   4   8        8.39      -61.85     41.23 o 
 -11   4   8       16.24      -26.04     36.92 o 
 -10   4   8      661.91      649.73     91.79 o 
  -9   4   8       16.41       52.35     31.42 o 
  -8   4   8       44.36       67.57     28.92 o 
  -7   4   8     1625.15     1627.10     53.11 o 
  -6   4   8       16.68       27.85     19.18 o 
  -5   4   8      339.46      396.88     32.39 o 
  -4   4   8     1259.04     1185.44     42.81 o 
  -3   4   8      271.87      268.89     18.73 o 
  -2   4   8       43.22       66.38     17.32 o 
  -1   4   8      266.34      274.68     27.54 o 
   0   4   8     1045.42     1038.33     42.34 o 
   1   4   8      794.77      764.90     40.42 o 
   2   4   8      766.94      797.18     52.27 o 
   3   4   8      371.85      366.96     25.88 o 
   4   4   8     3811.45     3626.73     84.07 o 
   5   4   8     2450.46     2502.40     71.73 o 
   6   4   8        1.67       20.39     27.13 o 
   7   4   8     1107.62     1210.90     60.25 o 
   8   4   8      297.42      467.11     58.43 o 
   9   4   8       98.01      106.22     65.86 o 
  10   4   8       26.80       51.36     69.83 o 
  11   4   8       48.14      121.76     79.68 o 
 -12   5   8        4.37       -3.89     57.71 o 
 -11   5   8      687.53      673.05     67.01 o 
 -10   5   8      913.21     1041.49     87.13 o 
  -9   5   8      231.42      195.64     38.38 o 
  -8   5   8      239.99      342.03     37.53 o 
  -7   5   8        5.74       -6.09     22.28 o 
  -6   5   8     8182.31     8248.15    154.73 o 
  -5   5   8      733.92      807.48     59.66 o 
  -4   5   8     1114.50     1119.72     38.91 o 
  -3   5   8    12337.15    11586.84    246.38 o 
  -2   5   8     1594.28     1563.67     48.68 o 
  -1   5   8     2136.88     2070.31     64.08 o 
   0   5   8     8955.00     8678.66    169.53 o 
   1   5   8     1216.76     1258.20     44.17 o 
   2   5   8      643.71      683.43     42.07 o 
   3   5   8        6.97      -13.49     17.09 o 
   4   5   8      240.25      218.15     25.94 o 
   5   5   8     1273.37     1372.14     49.67 o 
   6   5   8      140.46      153.18     27.56 o 
   7   5   8      232.89      177.01     31.48 o 
   8   5   8      443.48      410.02     57.63 o 
   9   5   8        4.00      -43.92     48.54 o 
  10   5   8      424.37      419.35     88.14 o 
 -11   6   8        0.67      -45.87     53.64 o 
 -10   6   8       22.20       18.53     55.65 o 
  -9   6   8      123.97      229.15     79.57 o 
  -8   6   8      422.05      537.53     63.76 o 
  -7   6   8      262.36      298.69     37.70 o 
  -6   6   8     5526.85     5270.37    179.49 o 
  -5   6   8     4551.95     4582.44    181.89 o 
  -4   6   8      250.94      218.14     31.22 o 
  -3   6   8       37.15       19.85     23.65 o 
  -2   6   8       42.66       65.58     19.74 o 
  -1   6   8     4627.30     4743.03    104.04 o 
   0   6   8     6133.29     5959.21    125.58 o 
   1   6   8      418.61      347.90     31.43 o 
   2   6   8      810.05      828.12     45.25 o 
   3   6   8     1423.44     1399.75     59.24 o 
   4   6   8      200.36      185.61     47.92 o 
   5   6   8      436.70      407.62     55.07 o 
   6   6   8        0.88        2.36     32.41 o 
   7   6   8      792.93      737.01     69.41 o 
   8   6   8      395.71      375.64     79.68 o 
   9   6   8       30.72      -14.50     84.47 o 
 -10   7   8      182.22      159.95     63.86 o 
  -9   7   8       69.56       89.77     52.39 o 
  -8   7   8      367.28      295.46     58.92 o 
  -7   7   8      221.75      248.00     38.99 o 
  -6   7   8      143.35      209.02     35.32 o 
  -5   7   8       33.50       49.56     32.32 o 
  -4   7   8      266.65      285.81     35.66 o 
  -3   7   8      312.85      307.04     30.80 o 
  -2   7   8        2.53        0.21     24.61 o 
  -1   7   8      175.18      181.27     30.37 o 
   0   7   8     1788.21     1810.16    117.86 o 
   1   7   8     1556.12     1588.95     80.78 o 
   2   7   8     1833.76     1716.74     84.14 o 
   3   7   8     2081.22     1986.85     93.41 o 
   4   7   8      723.20      605.59     55.60 o 
   5   7   8      441.50      361.27     44.84 o 
   6   7   8       13.36       -3.84     34.52 o 
   7   7   8       31.70       85.73     45.50 o 
   8   7   8      107.98       82.40     69.18 o 
   9   7   8      237.38      278.84     82.58 o 
  -9   8   8       20.06       97.68     61.82 o 
  -8   8   8      369.09      333.00     63.03 o 
  -7   8   8     1003.14      939.74     78.49 o 
  -6   8   8       13.73      -14.62     36.46 o 
  -5   8   8        6.19       36.87     37.69 o 
  -4   8   8      327.43      273.40     68.83 o 
  -3   8   8        0.87      -14.46     34.89 o 
  -2   8   8      292.81      305.26     59.21 o 
  -1   8   8      352.26      359.86     47.53 o 
   0   8   8       49.35       11.84     36.15 o 
   1   8   8      835.94      893.08     65.97 o 
   2   8   8     1489.83     1521.04     83.86 o 
   3   8   8       75.51       17.89     38.11 o 
   4   8   8       19.35        0.94     34.03 o 
   5   8   8       14.35        9.20     35.56 o 
   6   8   8      399.93      539.57     55.17 o 
   7   8   8      180.64      140.10     48.36 o 
   8   8   8       40.67       93.69     81.74 o 
  -8   9   8        0.22       52.85     66.39 o 
  -7   9   8       18.77       99.27     67.91 o 
  -6   9   8       62.35       24.31     58.07 o 
  -5   9   8      488.86      575.46    134.99 o 
  -4   9   8      502.89      559.69     59.75 o 
  -3   9   8       41.95      -33.44     39.67 o 
  -2   9   8      759.10      988.61     72.64 o 
  -1   9   8      321.49      393.02     62.72 o 
   0   9   8        0.53      -21.44     45.62 o 
   1   9   8      199.34      180.51     46.19 o 
   2   9   8       17.00       26.60     42.67 o 
   3   9   8       14.23       23.46     43.16 o 
   4   9   8      530.39      485.55     52.09 o 
   5   9   8       16.81       17.72     39.83 o 
   6   9   8       38.89       -7.06     46.05 o 
   7   9   8       77.32      189.47     83.29 o 
  -7  10   8       49.49      140.33    102.18 o 
  -6  10   8       53.99      -33.86     63.15 o 
  -5  10   8       38.97       94.15     70.98 o 
  -4  10   8        3.37       11.35     57.00 o 
  -3  10   8       16.33       59.32     53.68 o 
  -2  10   8       92.52      125.86     47.87 o 
  -1  10   8        0.17       61.19     46.98 o 
   0  10   8        3.02        1.11     44.51 o 
   1  10   8       98.63       58.74     47.46 o 
   2  10   8      201.31      214.86     54.10 o 
   3  10   8      450.90      499.69     67.07 o 
   4  10   8        0.04       -4.24     69.65 o 
   5  10   8       18.32        1.21     61.75 o 
  -4  11   8        0.90      -46.48     95.73 o 
  -3  11   8      219.68      225.18     68.66 o 
  -2  11   8        4.11       -0.01     56.98 o 
  -1  11   8      138.86      202.47     67.13 o 
   0  11   8       19.35       88.81     62.38 o 
   1  11   8       63.97       36.45     61.22 o 
   2  11   8        5.61      -65.15     56.47 o 
 -13   1   9      166.63      229.59     56.91 o 
 -12   1   9        0.05       25.99     45.70 o 
 -11   1   9       52.91       28.98     42.57 o 
 -10   1   9      395.68      403.25     48.12 o 
  -9   1   9      446.08      457.79     45.08 o 
  -8   1   9       75.72       72.79     29.52 o 
  -7   1   9     1081.45     1017.00     43.12 o 
  -6   1   9      181.36      182.60     26.81 o 
  -5   1   9     2774.88     2663.91     61.92 o 
  -4   1   9       27.83       22.93     15.03 o 
  -3   1   9    11644.09    11785.30    320.13 o 
  -2   1   9    20696.26    20349.19    455.64 o 
  -1   1   9     3291.95     3221.07     72.73 o 
   0   1   9    27285.27    27703.03    464.09 o 
   1   1   9    11143.30    10827.30    215.68 o 
   2   1   9      107.26       80.60     20.71 o 
   3   1   9     2695.88     2872.88    127.23 o 
   4   1   9     1290.27     1391.37     64.74 o 
   5   1   9     2045.84     2145.13     74.86 o 
   6   1   9     2339.96     2341.96     78.10 o 
   7   1   9       47.11       -6.12     47.17 o 
   8   1   9      609.03      949.34    133.51 o 
   9   1   9     1867.73     1677.52    338.55 o 
  10   1   9       12.15       42.12     66.70 o 
  11   1   9       26.89      128.65     91.96 o 
 -13   2   9      206.03      222.91     58.14 o 
 -12   2   9      163.38      168.62     52.20 o 
 -11   2   9       38.71       -2.73     39.15 o 
 -10   2   9      978.22     1000.42     90.46 o 
  -9   2   9     2184.04     2235.76     89.65 o 
  -8   2   9       58.39       17.16     26.13 o 
  -7   2   9      491.92      454.33     28.19 o 
  -6   2   9     2394.13     2376.22     58.23 o 
  -5   2   9     4785.98     4565.18     98.43 o 
  -4   2   9       73.17       80.94     16.33 o 
  -3   2   9     2884.17     3014.61     89.23 o 
  -2   2   9     7553.79     7478.21    194.87 o 
  -1   2   9     1340.41     1245.68     52.90 o 
   0   2   9    11358.70    11784.89    326.82 o 
   1   2   9       24.55       88.41     32.05 o 
   2   2   9      383.61      403.88     26.56 o 
   3   2   9     8165.40     7773.81    159.10 o 
   4   2   9       47.17       61.46     24.00 o 
   5   2   9     1216.33     1293.68     59.28 o 
   6   2   9      388.15      361.39     37.77 o 
   7   2   9      167.36      128.69     65.39 o 
   8   2   9     1262.27     1022.18    117.16 o 
   9   2   9       90.10       41.16     62.83 o 
  10   2   9       97.55       63.35     93.32 o 
  11   2   9      815.32      807.36    117.85 o 
 -12   3   9      574.95      667.09     69.38 o 
 -11   3   9       83.99       94.28     40.76 o 
 -10   3   9        2.99       45.55     35.36 o 
  -9   3   9      147.39      155.02     32.16 o 
  -8   3   9      268.25      199.13     37.76 o 
  -7   3   9     5335.17     5029.06    128.53 o 
  -6   3   9     1552.65     1547.90     72.61 o 
  -5   3   9       41.14       57.15     17.51 o 
  -4   3   9    17702.26    17783.20    359.66 o 
  -3   3   9        2.43       -3.84     14.62 o 
  -2   3   9     3251.41     3504.95    100.38 o 
  -1   3   9     9244.97     8902.89    216.54 o 
   0   3   9     1985.63     2014.41     67.68 o 
   1   3   9     1552.17     1475.39     40.29 o 
   2   3   9     3398.04     3453.13     91.39 o 
   3   3   9      155.61      194.33     25.33 o 
   4   3   9       28.65       10.46     13.71 o 
   5   3   9     1385.12     1370.38     78.49 o 
   6   3   9     3443.78     3421.65    113.28 o 
   7   3   9      816.94      759.27     68.24 o 
   8   3   9       42.34      -34.37     50.08 o 
   9   3   9      163.90      222.09     72.23 o 
  10   3   9      220.80      303.55     79.89 o 
  11   3   9      206.35      226.40     85.59 o 
 -12   4   9      219.68      283.66     52.00 o 
 -11   4   9       15.36       42.32     32.69 o 
 -10   4   9      210.27      211.55     40.89 o 
  -9   4   9      275.96      276.35     38.24 o 
  -8   4   9      536.23      540.36     53.76 o 
  -7   4   9      216.56      243.61     25.31 o 
  -6   4   9     1010.17      992.92     39.16 o 
  -5   4   9     7351.65     7279.61    147.05 o 
  -4   4   9     6349.14     6313.14    140.11 o 
  -3   4   9     2281.61     2242.63     63.85 o 
  -2   4   9     4013.05     3884.79     83.12 o 
  -1   4   9     2002.84     1947.25     65.38 o 
   0   4   9     1893.19     1765.43     53.68 o 
   1   4   9     2480.70     2564.97     69.91 o 
   2   4   9     1313.30     1282.68     42.39 o 
   3   4   9     8513.79     8471.85    168.57 o 
   4   4   9     4064.12     3884.87     92.17 o 
   5   4   9      926.78      976.38     59.61 o 
   6   4   9     3490.05     3574.50    103.94 o 
   7   4   9      305.00      243.36     42.61 o 
   8   4   9       63.27      122.15    117.16 o 
   9   4   9       80.42      114.11     74.25 o 
  10   4   9       87.09      777.60    536.78 o 
 -12   5   9        0.17       52.09     63.53 o 
 -11   5   9       38.73      109.85     61.36 o 
 -10   5   9        6.88        0.94     69.46 o 
  -9   5   9      401.48      397.46     60.66 o 
  -8   5   9      225.52      336.43     64.28 o 
  -7   5   9      838.74      863.13     40.58 o 
  -6   5   9     1181.72     1142.03     52.40 o 
  -5   5   9        0.90       13.32     30.23 o 
  -4   5   9      499.74      503.66     43.46 o 
  -3   5   9       22.03       78.21     22.17 o 
  -2   5   9     1737.24     1576.98     66.69 o 
  -1   5   9     2544.63     2481.53     60.82 o 
   0   5   9     5875.08     5784.63    134.04 o 
   1   5   9     2376.97     2331.85     67.70 o 
   2   5   9     1104.93     1042.82     39.01 o 
   3   5   9      616.78      591.10     33.48 o 
   4   5   9      147.28      147.60     25.50 o 
   5   5   9        1.86      -30.54     20.36 o 
   6   5   9        7.74       48.01     27.65 o 
   7   5   9      939.11      889.39     58.05 o 
   8   5   9      247.20      339.76     61.52 o 
   9   5   9       97.83      139.12     72.17 o 
  10   5   9      114.47      167.42     81.82 o 
 -11   6   9       99.64      171.52     66.34 o 
 -10   6   9      249.90      223.61     59.59 o 
  -9   6   9      119.61      126.73     54.59 o 
  -8   6   9      963.88     1060.06     80.13 o 
  -7   6   9      231.25      219.22     36.67 o 
  -6   6   9     1088.46     1085.51     89.67 o 
  -5   6   9     1645.16     1736.44     88.29 o 
  -4   6   9      380.74      437.41     52.72 o 
  -3   6   9     2460.21     2472.84     75.62 o 
  -2   6   9      892.85      988.39     41.40 o 
  -1   6   9       53.56       50.30     22.16 o 
   0   6   9     1481.99     1467.80     72.17 o 
   1   6   9      332.95      291.83     39.07 o 
   2   6   9      305.06      378.65     42.27 o 
   3   6   9      988.04      981.48     61.78 o 
   4   6   9       67.85       48.90     35.83 o 
   5   6   9      156.38      188.20     37.26 o 
   6   6   9      544.18      526.77     52.99 o 
   7   6   9      637.74      599.71     60.75 o 
   8   6   9      107.82       96.94     70.80 o 
   9   6   9      172.33      176.77     74.97 o 
 -10   7   9      288.78      408.47     72.11 o 
  -9   7   9      119.30      142.68    131.10 o 
  -8   7   9      128.86      136.73     75.58 o 
  -7   7   9      418.73      475.61     45.58 o 
  -6   7   9       38.19       60.97     31.68 o 
  -5   7   9        9.41       16.53     30.52 o 
  -4   7   9      729.54      728.00     56.53 o 
  -3   7   9       78.86      115.69     35.53 o 
  -2   7   9       40.37        1.46     30.15 o 
  -1   7   9     1694.93     1551.40     78.25 o 
   0   7   9       19.57       63.88     33.02 o 
   1   7   9      922.85      932.86     64.29 o 
   2   7   9      686.32      804.86     61.22 o 
   3   7   9      195.84      243.83     42.21 o 
   4   7   9      603.17      651.06     58.12 o 
   5   7   9      189.43      196.02     40.31 o 
   6   7   9       80.59       41.91     37.23 o 
   7   7   9      112.54       71.55     45.96 o 
   8   7   9       87.84       73.21     73.88 o 
  -9   8   9      446.78      630.07     98.71 o 
  -8   8   9      847.88     1066.42    169.62 o 
  -7   8   9       52.08       56.21     43.23 o 
  -6   8   9      839.34      890.07     67.86 o 
  -5   8   9       13.13       19.84     44.68 o 
  -4   8   9      250.51      200.43     53.88 o 
  -3   8   9      424.14      406.45     57.62 o 
  -2   8   9     1244.72     1296.91     77.44 o 
  -1   8   9      220.99      306.34     45.78 o 
   0   8   9       29.37      -36.58     32.76 o 
   1   8   9     1568.74     1460.00     82.50 o 
   2   8   9      472.24      349.10     50.88 o 
   3   8   9      195.59      176.65     46.58 o 
   4   8   9      196.75      105.53     43.12 o 
   5   8   9       16.70       33.50     38.64 o 
   6   8   9       10.88       22.99     40.33 o 
   7   8   9        1.10       53.09     43.29 o 
  -8   9   9       38.17      -82.86     65.39 o 
  -7   9   9       93.16      199.59    115.12 o 
  -6   9   9       30.17       46.88     52.69 o 
  -5   9   9       17.86       70.73     44.81 o 
  -4   9   9        9.02      -16.49     41.78 o 
  -3   9   9       51.82       55.74     42.44 o 
  -2   9   9      315.26      318.94     60.22 o 
  -1   9   9      453.98      596.03     61.17 o 
   0   9   9      103.95       69.43     43.14 o 
   1   9   9      654.48      776.45     67.53 o 
   2   9   9      489.19      622.00     76.10 o 
   3   9   9       75.74       12.61     59.58 o 
   4   9   9       89.33      105.22     45.94 o 
   5   9   9       59.40      108.35     45.08 o 
   6   9   9       23.50       32.41     45.13 o 
  -6  10   9       35.60       32.31     70.57 o 
  -5  10   9      100.31      150.18     73.31 o 
  -4  10   9      473.48      564.67     66.85 o 
  -3  10   9      217.66      395.02     58.67 o 
  -2  10   9      224.03      267.60     54.10 o 
  -1  10   9       50.66       -9.56     45.10 o 
   0  10   9       18.87      -24.86     43.81 o 
   1  10   9       10.02       21.79     45.99 o 
   2  10   9      157.07       73.67     65.09 o 
   3  10   9      198.69      344.28     61.55 o 
   4  10   9      406.54      395.90     62.74 o 
  -4  11   9       29.63       10.30     77.57 o 
  -3  11   9       75.37       62.83     61.36 o 
  -2  11   9        1.88       47.98     59.47 o 
  -1  11   9      397.96      552.59     83.52 o 
   0  11   9       29.39       82.23     64.21 o 
   1  11   9        2.11       85.28     64.05 o 
   2  11   9       74.76      138.47     68.32 o 
 -13   0  10       17.80       44.25     68.21 o 
 -12   0  10       29.58       60.60     94.69 o 
 -11   0  10      617.29      597.38     98.09 o 
 -10   0  10      106.88       83.06     55.34 o 
  -9   0  10       49.42      140.40     51.53 o 
  -8   0  10       56.55       44.29     42.23 o 
  -7   0  10     1273.93     1406.21    144.88 o 
  -6   0  10     1171.71     1211.57     67.32 o 
  -5   0  10       30.46       22.54     31.30 o 
  -4   0  10     9169.02     8811.20    244.84 o 
  -3   0  10      131.92       84.22     34.06 o 
  -2   0  10     2833.18     2831.08    117.66 o 
  -1   0  10    83583.40    84346.55   1841.38 o 
   0   0  10      978.41     1108.60     74.92 o 
   1   0  10     3002.59     3245.39     93.46 o 
   2   0  10    14057.38    14718.04    486.26 o 
   3   0  10    13375.31    13438.79    451.95 o 
   4   0  10     5485.55     5459.94    211.82 o 
   5   0  10       12.42       -8.86     37.32 o 
   6   0  10     9654.20     9913.33    349.30 o 
   7   0  10     5448.98     5667.51    316.07 o 
   8   0  10      561.35      423.70    107.63 o 
   9   0  10      898.83      865.11    138.96 o 
  10   0  10     1087.56     1262.93    171.66 o 
  11   0  10       19.04     -143.05    102.18 o 
 -13   1  10       55.22       36.08     49.68 o 
 -12   1  10       61.80       84.64     45.89 o 
 -11   1  10      791.79      768.69     63.43 o 
 -10   1  10       75.22       93.00     37.71 o 
  -9   1  10      748.71      749.99     55.15 o 
  -8   1  10     1437.04     1421.42     67.35 o 
  -7   1  10      425.48      500.03     38.09 o 
  -6   1  10        2.57       30.32     17.26 o 
  -5   1  10      302.52      309.66     24.14 o 
  -4   1  10    14259.35    14456.28    275.92 o 
  -3   1  10     7753.74     7686.08    174.48 o 
  -2   1  10     2188.63     2223.39     60.82 o 
  -1   1  10    11868.25    12246.85    389.06 o 
   0   1  10     5441.50     5480.76    103.98 o 
   1   1  10     2668.81     2815.79     68.56 o 
   2   1  10     1762.49     1689.67     71.90 o 
   3   1  10       77.97       75.57     26.37 o 
   4   1  10    10048.13     9946.17    223.04 o 
   5   1  10     7670.44     7909.80    184.28 o 
   6   1  10      605.52      612.59     48.96 o 
   7   1  10       80.28      154.79     55.77 o 
   8   1  10        1.89       48.70     56.20 o 
   9   1  10     1433.11     1311.34    115.59 o 
  10   1  10       89.81      -25.71     87.87 o 
  11   1  10       66.52      130.89     84.29 o 
 -13   2  10        1.44       -7.02     51.35 o 
 -12   2  10       13.06      -38.99     45.27 o 
 -11   2  10       40.40       50.65     40.98 o 
 -10   2  10      659.99      580.81     53.73 o 
  -9   2  10      253.00      296.50     38.14 o 
  -8   2  10     1098.53     1195.37     52.50 o 
  -7   2  10     4573.47     4510.95     96.79 o 
  -6   2  10     3555.29     3554.94     74.24 o 
  -5   2  10     5904.06     5648.96    119.01 o 
  -4   2  10      556.25      548.63     36.73 o 
  -3   2  10     2002.74     1957.86     77.48 o 
  -2   2  10     2898.25     3110.93    174.23 o 
  -1   2  10     2326.44     1906.30    122.10 o 
   0   2  10      571.41      695.57     49.92 o 
   1   2  10     3054.08     3069.42     79.91 o 
   2   2  10     8363.52     8034.12    182.04 o 
   3   2  10      356.56      402.58     30.09 o 
   4   2  10     2227.99     2168.06     75.57 o 
   5   2  10     2931.38     2881.97     90.32 o 
   6   2  10       17.23       26.77     27.42 o 
   7   2  10       22.50       56.30     49.75 o 
   8   2  10      147.81      259.16     67.35 o 
   9   2  10      116.07       75.29     65.42 o 
  10   2  10        8.30       35.39    117.85 o 
  11   2  10        5.24       86.40    108.31 o 
 -12   3  10      140.53      120.69     47.06 o 
 -11   3  10       14.37       38.46     39.48 o 
 -10   3  10       69.84       41.60     35.62 o 
  -9   3  10        7.78      -29.21     21.89 o 
  -8   3  10      300.16      289.34     37.21 o 
  -7   3  10      112.25      125.46     22.57 o 
  -6   3  10      626.15      665.88     33.28 o 
  -5   3  10       58.66       77.26     18.82 o 
  -4   3  10      181.17      198.12     21.92 o 
  -3   3  10     2858.27     2870.49     76.62 o 
  -2   3  10      657.69      679.53     29.40 o 
  -1   3  10      590.62      594.04     46.60 o 
   0   3  10     4052.74     4067.65    114.81 o 
   1   3  10       82.06       61.61     18.63 o 
   2   3  10     1713.91     1666.93     49.11 o 
   3   3  10     2754.72     2656.02     77.07 o 
   4   3  10        9.59      -19.11     17.63 o 
   5   3  10      291.73      312.65     53.06 o 
   6   3  10     1157.28     1054.61     83.91 o 
   7   3  10       35.97       59.79     51.91 o 
   8   3  10       23.47       51.29     59.63 o 
   9   3  10       21.62       30.53    110.35 o 
  10   3  10       83.97       93.73     70.98 o 
 -12   4  10       19.88       56.51     44.89 o 
 -11   4  10       90.14       97.82     41.55 o 
 -10   4  10       12.68      -17.95     33.73 o 
  -9   4  10      802.85      893.40     55.08 o 
  -8   4  10       55.51      110.78     30.31 o 
  -7   4  10      602.22      599.21     35.02 o 
  -6   4  10     2466.52     2618.93     64.80 o 
  -5   4  10       18.77       18.65     19.20 o 
  -4   4  10       49.86       51.04     17.38 o 
  -3   4  10      991.34      962.88     51.67 o 
  -2   4  10      193.68      191.04     22.69 o 
  -1   4  10     3099.69     3126.31     96.75 o 
   0   4  10       61.03       42.47     16.98 o 
   1   4  10       73.35       72.57     24.49 o 
   2   4  10     6248.75     6121.21    126.38 o 
   3   4  10       29.08       16.43     18.14 o 
   4   4  10      140.69      136.55     25.02 o 
   5   4  10     2564.61     2555.03     96.65 o 
   6   4  10       50.07       36.70     28.40 o 
   7   4  10       95.95       26.57     50.25 o 
   8   4  10      283.82      393.76     75.45 o 
   9   4  10        6.12       23.56     62.96 o 
  10   4  10      105.44      136.22     77.51 o 
 -12   5  10      126.57      119.96     87.01 o 
 -11   5  10        2.99      -46.65     56.06 o 
 -10   5  10        2.86       -8.15     51.90 o 
  -9   5  10      213.42       89.83     48.68 o 
  -8   5  10       62.82       85.35     45.07 o 
  -7   5  10      197.94      216.86     34.77 o 
  -6   5  10     1542.87     1519.64     97.14 o 
  -5   5  10       28.62        0.66     30.84 o 
  -4   5  10       33.93       38.56     22.67 o 
  -3   5  10      525.96      444.00     33.91 o 
  -2   5  10     8957.53     8977.34    256.07 o 
  -1   5  10     1193.00     1357.63     67.87 o 
   0   5  10      234.91      216.77     35.15 o 
   1   5  10    10849.28    10386.41    258.46 o 
   2   5  10     1130.12     1141.26     63.40 o 
   3   5  10       34.47       26.03     24.71 o 
   4   5  10     5982.93     5815.35    143.49 o 
   5   5  10       48.29       21.82     26.64 o 
   6   5  10      714.97      774.48     59.60 o 
   7   5  10      395.98      439.48     47.55 o 
   8   5  10       37.91      -60.73     46.56 o 
   9   5  10      563.44      624.06     77.48 o 
 -11   6  10      158.49      167.91     66.59 o 
 -10   6  10       18.38       43.15     57.44 o 
  -9   6  10      293.16      292.34     59.01 o 
  -8   6  10        3.36       92.56     51.04 o 
  -7   6  10      281.76      323.15     50.93 o 
  -6   6  10     2104.97     2025.56     95.96 o 
  -5   6  10      833.41      730.24     51.47 o 
  -4   6  10      163.27      166.97     36.97 o 
  -3   6  10      217.70      262.22     48.19 o 
  -2   6  10       64.67       46.69     39.53 o 
  -1   6  10     5439.96     5260.29    157.94 o 
   0   6  10     1846.43     1713.91     79.82 o 
   1   6  10      324.16      295.25     40.80 o 
   2   6  10     1753.99     1586.12     79.76 o 
   3   6  10      118.13       79.94     39.53 o 
   4   6  10      677.12      613.78     55.08 o 
   5   6  10       31.64       12.95     49.80 o 
   6   6  10      481.36      567.68     78.93 o 
   7   6  10      869.69      980.39     72.87 o 
   8   6  10        1.58       39.05     90.60 o 
   9   6  10       42.15       88.70     73.20 o 
 -10   7  10      140.24      185.95     65.92 o 
  -9   7  10      242.34      322.13     85.27 o 
  -8   7  10      217.73      202.89    119.21 o 
  -7   7  10        7.28        1.27     37.90 o 
  -6   7  10       49.85       29.34     35.70 o 
  -5   7  10      343.65      391.97     54.35 o 
  -4   7  10     1465.58     1462.31     79.40 o 
  -3   7  10     2822.16     2795.04    110.14 o 
  -2   7  10     2754.09     2634.43    100.39 o 
  -1   7  10      771.65      783.00     58.87 o 
   0   7  10      929.40      924.95     82.76 o 
   1   7  10      352.52      365.24     47.31 o 
   2   7  10       22.71       80.59     37.47 o 
   3   7  10       18.66       -1.36     34.95 o 
   4   7  10       63.60       93.46     40.54 o 
   5   7  10       35.83       27.20     36.19 o 
   6   7  10      106.41       99.98     40.89 o 
   7   7  10       45.98       46.86     48.46 o 
   8   7  10       19.43       -9.31     74.93 o 
  -9   8  10       24.36      147.14    100.82 o 
  -8   8  10      743.52      690.07     97.75 o 
  -7   8  10      447.02      437.44     66.66 o 
  -6   8  10       26.65      -41.48     38.90 o 
  -5   8  10       60.59       69.11     46.64 o 
  -4   8  10      106.86      123.11     43.41 o 
  -3   8  10      390.28      319.60     48.95 o 
  -2   8  10      526.32      536.81     70.78 o 
  -1   8  10       41.86       73.97     39.87 o 
   0   8  10       27.08       35.42     38.02 o 
   1   8  10      184.39      231.08     45.64 o 
   2   8  10       78.16       50.95     40.10 o 
   3   8  10       63.99       47.43     40.90 o 
   4   8  10        7.30       -9.71     61.55 o 
   5   8  10      518.52      441.90     53.06 o 
   6   8  10      187.26      109.06     45.18 o 
   7   8  10      121.73       78.98     64.90 o 
  -8   9  10        5.30       82.53     75.45 o 
  -7   9  10        1.85        8.92     66.45 o 
  -6   9  10       10.48       21.92     45.05 o 
  -5   9  10       42.73       60.70     52.29 o 
  -4   9  10       35.42       81.14     44.36 o 
  -3   9  10       56.60       45.53     41.97 o 
  -2   9  10      108.06      159.71     47.73 o 
  -1   9  10       72.35       28.73     54.31 o 
   0   9  10     1126.72     1081.47     78.92 o 
   1   9  10       47.70       77.99     46.65 o 
   2   9  10      596.68      550.32     62.68 o 
   3   9  10      662.50      668.94     92.03 o 
   4   9  10        4.75      -11.40     39.38 o 
   5   9  10       78.28       69.03     45.62 o 
   6   9  10        9.15      -16.65     45.02 o 
  -6  10  10        0.11       26.10     71.53 o 
  -5  10  10       15.90       -6.52     55.00 o 
  -4  10  10       96.48       61.41     50.48 o 
  -3  10  10       22.36       -4.75     45.78 o 
  -2  10  10        0.06      -64.68     43.12 o 
  -1  10  10       83.93       70.92     49.11 o 
   0  10  10      130.63       93.58     50.78 o 
   1  10  10      121.78      124.44     49.60 o 
   2  10  10       12.42        0.28     45.57 o 
   3  10  10       26.89       62.28     53.74 o 
   4  10  10       24.90      -37.43     48.65 o 
  -3  11  10       97.33       -8.51     62.70 o 
  -2  11  10       17.91       23.60     52.80 o 
  -1  11  10        4.68        7.85     54.52 o 
   0  11  10      126.30       57.69     54.33 o 
   1  11  10      168.64      152.80     70.09 o 
 -13   1  11       72.12       19.00     51.93 o 
 -12   1  11      259.43      312.76     56.01 o 
 -11   1  11       58.60       31.53     40.35 o 
 -10   1  11      655.79      646.19     55.82 o 
  -9   1  11        5.82       -8.41     32.51 o 
  -8   1  11      877.50      888.57     57.79 o 
  -7   1  11       33.67       23.62     21.21 o 
  -6   1  11     1265.82     1363.64     47.35 o 
  -5   1  11     4103.32     4188.44     98.63 o 
  -4   1  11      134.40       98.53     29.33 o 
  -3   1  11     1660.44     1858.34     93.59 o 
  -2   1  11     6672.78     6742.41    200.25 o 
  -1   1  11      479.22      403.40     22.40 o 
   0   1  11       71.12      118.20     16.23 o 
   1   1  11     2780.25     2823.56     71.50 o 
   2   1  11     4780.08     4775.03    121.94 o 
   3   1  11      318.43      279.50     31.72 o 
   4   1  11     2675.02     2741.40     87.12 o 
   5   1  11    12920.50    13266.01    289.48 o 
   6   1  11        0.97       -1.61     28.67 o 
   7   1  11       39.81       78.60     70.16 o 
   8   1  11      784.77      788.82     91.00 o 
   9   1  11       86.23       81.48     65.32 o 
  10   1  11       95.51      125.64     73.14 o 
 -13   2  11      174.39      149.34     51.79 o 
 -12   2  11        1.48      -47.80     50.53 o 
 -11   2  11      347.63      377.71     49.41 o 
 -10   2  11      865.97      974.04     87.61 o 
  -9   2  11      943.16      950.40     55.26 o 
  -8   2  11      144.45       94.80     27.55 o 
  -7   2  11      508.37      477.24     28.97 o 
  -6   2  11     6015.04     6080.54    113.61 o 
  -5   2  11     2950.53     2960.15     69.83 o 
  -4   2  11      665.19      676.44     42.95 o 
  -3   2  11    15346.59    14303.39    394.74 o 
  -2   2  11     3581.02     3412.90     95.23 o 
  -1   2  11     2372.29     2394.29     71.94 o 
   0   2  11       91.97       88.15     32.58 o 
   1   2  11      536.06      546.08     26.18 o 
   2   2  11     6644.77     6342.09    151.30 o 
   3   2  11     3174.33     3294.20     94.85 o 
   4   2  11       96.51       80.29     25.69 o 
   5   2  11     4328.39     4093.38    113.74 o 
   6   2  11     1721.47     1755.89     74.93 o 
   7   2  11      191.14      197.58     59.19 o 
   8   2  11      176.57      121.10     61.45 o 
   9   2  11      176.91      186.66     79.02 o 
  10   2  11      639.40      610.73     99.21 o 
 -12   3  11      105.56      120.93     51.19 o 
 -11   3  11      591.33      593.07     54.99 o 
 -10   3  11       68.03       38.18     32.00 o 
  -9   3  11      909.08      840.29     53.30 o 
  -8   3  11     6730.34     6675.28    173.60 o 
  -7   3  11       84.43      107.36     22.91 o 
  -6   3  11     1274.62     1299.87     49.54 o 
  -5   3  11     2956.56     2976.24     80.97 o 
  -4   3  11     1324.31     1403.37     60.18 o 
  -3   3  11     2484.89     2426.71     70.15 o 
  -2   3  11     1739.66     1778.69     69.28 o 
  -1   3  11     6267.90     6026.93    159.50 o 
   0   3  11    16588.14    15183.41    357.37 o 
   1   3  11     4862.91     4739.31    114.98 o 
   2   3  11     1450.93     1353.62     55.23 o 
   3   3  11     7976.92     7917.54    166.40 o 
   4   3  11       10.57        3.60     22.14 o 
   5   3  11     1552.61     1608.04     71.22 o 
   6   3  11      116.38       68.43     32.98 o 
   7   3  11     1559.67     1630.84    115.49 o 
   8   3  11     2808.45     2733.89    161.31 o 
   9   3  11       16.59       21.61     63.23 o 
  10   3  11       39.70       12.32     85.83 o 
 -12   4  11      130.95      126.87     45.82 o 
 -11   4  11      291.03      335.25     49.48 o 
 -10   4  11     1106.70     1093.93     64.16 o 
  -9   4  11      528.19      522.88     47.19 o 
  -8   4  11      568.40      615.30     44.79 o 
  -7   4  11     3161.23     3204.54    107.89 o 
  -6   4  11       14.75       -6.35     20.52 o 
  -5   4  11       24.84       20.80     19.99 o 
  -4   4  11      696.59      720.65     54.90 o 
  -3   4  11     2852.89     2741.60     66.79 o 
  -2   4  11      621.09      623.71     46.89 o 
  -1   4  11      557.11      596.70     44.51 o 
   0   4  11      130.24      118.06     33.60 o 
   1   4  11       99.48      126.51     22.80 o 
   2   4  11      729.05      690.48     40.55 o 
   3   4  11       93.05       59.64     25.91 o 
   4   4  11      213.00      271.84     33.72 o 
   5   4  11       59.54       27.32     24.23 o 
   6   4  11        3.03      -40.37     26.91 o 
   7   4  11     2067.39     1848.22    119.58 o 
   8   4  11      170.68      113.60     69.48 o 
   9   4  11       99.18       17.23     70.30 o 
  10   4  11      810.87      765.04    106.69 o 
 -11   5  11        2.53       37.71     56.94 o 
 -10   5  11        1.72      -80.72     58.84 o 
  -9   5  11        0.39       10.77     47.82 o 
  -8   5  11       85.35       96.55     47.03 o 
  -7   5  11       76.84      107.73     36.39 o 
  -6   5  11      661.40      677.60     80.40 o 
  -5   5  11       45.68      115.14     38.58 o 
  -4   5  11      452.94      492.97     36.83 o 
  -3   5  11      333.86      287.78     50.24 o 
  -2   5  11     1116.83     1164.65     64.15 o 
  -1   5  11      134.20      133.76     32.61 o 
   0   5  11       45.91       29.98     37.76 o 
   1   5  11     1122.73     1186.80     65.39 o 
   2   5  11        0.61        3.58     29.46 o 
   3   5  11        1.38        1.82     32.05 o 
   4   5  11      239.76      199.89     40.79 o 
   5   5  11        7.46       10.70     27.77 o 
   6   5  11       25.39       44.13     31.46 o 
   7   5  11      297.26      448.37    172.34 o 
   8   5  11        0.15       51.09     69.36 o 
   9   5  11        5.36       42.92     76.10 o 
 -11   6  11       57.83       -0.39     60.88 o 
 -10   6  11       53.81       93.50     58.37 o 
  -9   6  11      269.94      235.05     74.97 o 
  -8   6  11     1389.03     1154.93    104.13 o 
  -7   6  11     1121.64     1240.88     74.38 o 
  -6   6  11       98.31      170.47     43.72 o 
  -5   6  11     1779.41     1790.21     99.96 o 
  -4   6  11      664.05      725.47     62.73 o 
  -3   6  11      718.02      754.41     55.53 o 
  -2   6  11       28.70       24.72     32.64 o 
  -1   6  11       17.26       26.27     29.74 o 
   0   6  11     1400.65     1255.97     69.30 o 
   1   6  11      663.58      637.06     53.34 o 
   2   6  11       66.65       79.53     35.34 o 
   3   6  11       80.72       94.43     51.72 o 
   4   6  11     2760.66     2838.02    111.14 o 
   5   6  11      141.30      171.36     39.19 o 
   6   6  11      128.25       44.09     29.24 o 
   7   6  11      808.05      805.31     88.98 o 
   8   6  11       20.87        0.60     70.30 o 
 -10   7  11       12.47       13.21     59.31 o 
  -9   7  11       67.64       61.07    121.93 o 
  -8   7  11      418.74      453.45     82.16 o 
  -7   7  11       14.69       33.33     40.24 o 
  -6   7  11      444.32      417.73     59.61 o 
  -5   7  11      394.12      448.60     58.93 o 
  -4   7  11      345.20      310.58     46.80 o 
  -3   7  11      178.34      217.40     43.35 o 
  -2   7  11     2538.99     2752.29    113.38 o 
  -1   7  11      113.41      158.54     58.99 o 
   0   7  11      579.68      504.97     52.54 o 
   1   7  11        3.25      -36.46     31.31 o 
   2   7  11       56.07       83.77     37.45 o 
   3   7  11       79.62       50.74     38.21 o 
   4   7  11        7.40       -8.95     38.19 o 
   5   7  11       27.59       26.15     40.66 o 
   6   7  11      179.02      178.63     44.81 o 
   7   7  11        5.19       -1.36     64.54 o 
   8   7  11      142.93      130.32    145.09 o 
  -9   8  11      119.66       19.40     70.80 o 
  -8   8  11      561.09      491.31    111.72 o 
  -7   8  11       23.94       36.86     53.07 o 
  -6   8  11      919.39     1122.42     76.82 o 
  -5   8  11       41.55       46.42     46.18 o 
  -4   8  11      188.76      277.41     48.50 o 
  -3   8  11     1140.07     1245.39     87.51 o 
  -2   8  11      785.65      822.66     67.10 o 
  -1   8  11       87.62       27.58     39.06 o 
   0   8  11      101.80      160.86     44.27 o 
   1   8  11      195.63      220.73     45.79 o 
   2   8  11      851.25      904.92     70.93 o 
   3   8  11      791.00      835.14     76.69 o 
   4   8  11        2.16       -9.40     40.86 o 
   5   8  11      925.14      915.56     67.63 o 
   6   8  11      467.10      326.08     52.95 o 
   7   8  11       25.58      -17.89     79.70 o 
  -8   9  11      294.09      269.30     87.86 o 
  -7   9  11      116.71      136.24    102.18 o 
  -6   9  11       12.26       -3.67     48.96 o 
  -5   9  11      632.38      576.78    134.34 o 
  -4   9  11       11.77       56.08     43.50 o 
  -3   9  11        4.87       62.63     46.69 o 
  -2   9  11       38.11       44.14     43.37 o 
  -1   9  11      172.12      169.04     49.54 o 
   0   9  11      177.96      261.49     51.98 o 
   1   9  11       19.36        3.99     42.79 o 
   2   9  11        0.06       49.17     45.19 o 
   3   9  11        0.46       70.62     48.06 o 
   4   9  11       19.80      -35.18     40.33 o 
   5   9  11      105.12      138.24     48.92 o 
  -6  10  11        0.59       42.66     53.22 o 
  -5  10  11       61.47       45.91     73.12 o 
  -4  10  11      123.41       15.44     51.57 o 
  -3  10  11       25.83       19.84     48.81 o 
  -2  10  11      155.21      195.20     55.88 o 
  -1  10  11       95.80      127.65     53.24 o 
   0  10  11        8.89       40.59     50.51 o 
   1  10  11        2.21       -0.58     46.17 o 
   2  10  11       70.74       88.19     51.43 o 
   3  10  11      150.93      119.89     57.22 o 
 -13   0  12      113.44       67.07     78.71 o 
 -12   0  12       52.36       59.30     69.04 o 
 -11   0  12      168.46      147.11     67.91 o 
 -10   0  12     1421.18     1541.56    114.53 o 
  -9   0  12      763.07      737.15     78.47 o 
  -8   0  12      307.81      386.73     47.30 o 
  -7   0  12    16146.96    16025.75    433.85 o 
  -6   0  12     3246.18     3305.38    100.41 o 
  -5   0  12      960.34      954.32     59.57 o 
  -4   0  12    23065.11    24047.17    780.16 o 
  -3   0  12     1313.61     1271.81    104.22 o 
  -2   0  12     6892.60     7204.28    324.25 o 
  -1   0  12      105.00      192.59     46.36 o 
   0   0  12      802.17      780.01     42.14 o 
   1   0  12    11922.75    11624.61    312.15 o 
   2   0  12     2708.85     2768.27    122.74 o 
   3   0  12     1068.55     1066.66     86.39 o 
   4   0  12     3013.05     3046.63    147.75 o 
   5   0  12      108.74      149.81     51.48 o 
   6   0  12      349.48      438.10     93.32 o 
   7   0  12     1236.00     1261.57    148.50 o 
   8   0  12       59.65      -36.78     83.11 o 
   9   0  12      766.31      705.71    136.24 o 
  10   0  12       99.26       38.15    103.54 o 
 -13   1  12       10.30       25.27     51.57 o 
 -12   1  12       68.31       52.55     48.75 o 
 -11   1  12      280.72      172.23     55.04 o 
 -10   1  12      722.95      712.46     58.08 o 
  -9   1  12      785.61      716.75     54.34 o 
  -8   1  12      331.62      382.36     43.59 o 
  -7   1  12      317.82      350.96     36.46 o 
  -6   1  12      398.41      461.66     29.98 o 
  -5   1  12     1211.71     1213.43     85.51 o 
  -4   1  12    10826.45    10502.94    234.11 o 
  -3   1  12       63.65       67.98     20.70 o 
  -2   1  12     6645.63     6316.10    148.87 o 
  -1   1  12     3272.20     3018.34     79.10 o 
   0   1  12     7308.41     7372.54    137.64 o 
   1   1  12      100.13      112.43     18.67 o 
   2   1  12      772.36      862.00     47.52 o 
   3   1  12    14558.19    15089.49    325.45 o 
   4   1  12     6996.66     6916.73    185.83 o 
   5   1  12      811.97      893.12     54.73 o 
   6   1  12      813.38      763.66     57.23 o 
   7   1  12      182.45      228.80     64.52 o 
   8   1  12      648.75      637.92     87.15 o 
   9   1  12      310.42      343.86     84.76 o 
  10   1  12       76.95        0.09     69.07 o 
 -12   2  12        8.36       42.74     44.36 o 
 -11   2  12      235.25      204.94     44.19 o 
 -10   2  12       42.88       23.53     33.99 o 
  -9   2  12      384.37      458.45     70.91 o 
  -8   2  12      975.71     1029.78     56.64 o 
  -7   2  12      552.67      522.26     31.56 o 
  -6   2  12      320.13      358.01     31.84 o 
  -5   2  12     1025.12      967.43     55.87 o 
  -4   2  12      295.13      282.95     37.53 o 
  -3   2  12     6913.39     7036.49    164.09 o 
  -2   2  12     2506.45     2535.19     65.47 o 
  -1   2  12      967.33      992.43     48.89 o 
   0   2  12     1635.93     1644.00     95.41 o 
   1   2  12      296.06      360.24     32.94 o 
   2   2  12       69.11      107.49     22.99 o 
   3   2  12      504.87      436.15     33.92 o 
   4   2  12      354.15      217.02     51.99 o 
   5   2  12     1931.78     1919.09     80.25 o 
   6   2  12     2952.71     2783.65     93.11 o 
   7   2  12      345.35      323.78     68.40 o 
   8   2  12      991.29      884.65     97.30 o 
   9   2  12      581.58      573.63    191.41 o 
  10   2  12       29.37      146.32     78.95 o 
 -12   3  12        0.89      -36.35     42.81 o 
 -11   3  12       50.90      103.02     41.43 o 
 -10   3  12      194.73      155.65     58.68 o 
  -9   3  12       37.23       66.42     32.11 o 
  -8   3  12     1668.63     1565.79     62.10 o 
  -7   3  12      124.30      138.26     24.88 o 
  -6   3  12      503.69      484.44     61.66 o 
  -5   3  12      352.84      364.80     31.14 o 
  -4   3  12     2074.24     1977.10     80.15 o 
  -3   3  12     4692.12     4673.74    133.10 o 
  -2   3  12      183.57      109.03     27.18 o 
  -1   3  12     2669.74     2472.10     83.81 o 
   0   3  12     2602.81     2681.87     94.78 o 
   1   3  12      939.90      901.84     48.78 o 
   2   3  12       90.24      111.49     23.02 o 
   3   3  12      425.54      475.73     35.79 o 
   4   3  12      794.52      840.96     61.69 o 
   5   3  12      129.70      113.45     30.27 o 
   6   3  12      524.70      485.32     42.28 o 
   7   3  12      547.15      494.19     77.44 o 
   8   3  12      102.25      157.42     68.03 o 
   9   3  12       39.79       80.93     69.28 o 
  10   3  12       20.24       24.34     74.10 o 
 -12   4  12       20.08      -83.36     55.57 o 
 -11   4  12        0.25       -5.01     55.10 o 
 -10   4  12        2.82        8.82     36.34 o 
  -9   4  12      166.15      126.49     36.01 o 
  -8   4  12      275.92      292.58     55.28 o 
  -7   4  12      699.62      659.65     38.39 o 
  -6   4  12       32.03       43.59     35.70 o 
  -5   4  12     2957.69     2949.06    107.44 o 
  -4   4  12      341.64      346.08     40.60 o 
  -3   4  12     1280.23     1151.41     48.91 o 
  -2   4  12    10262.12    10519.21    262.03 o 
  -1   4  12      338.05      383.41     53.09 o 
   0   4  12       93.69       80.39     30.93 o 
   1   4  12     4615.09     4406.90    110.82 o 
   2   4  12      750.93      792.93     45.57 o 
   3   4  12      731.93      709.92     45.31 o 
   4   4  12      120.48      113.92     29.32 o 
   5   4  12      243.04      324.63     36.60 o 
   6   4  12      720.42      816.03     52.06 o 
   7   4  12       97.61      126.57     50.59 o 
   8   4  12       83.52       63.70     53.07 o 
   9   4  12      592.06      549.32     75.98 o 
 -11   5  12      111.75      162.28     65.88 o 
 -10   5  12      232.31      198.67     61.77 o 
  -9   5  12     1058.49     1260.45    132.36 o 
  -8   5  12        0.67       41.11     46.00 o 
  -7   5  12       54.88       46.73     35.33 o 
  -6   5  12      521.62      557.41    101.84 o 
  -5   5  12     2158.57     2069.39    105.28 o 
  -4   5  12     1804.02     1774.76     82.62 o 
  -3   5  12      348.67      384.37     43.20 o 
  -2   5  12     4358.01     4329.07    131.55 o 
  -1   5  12     4831.78     4681.66    138.43 o 
   0   5  12       94.54       47.96     30.55 o 
   1   5  12     1049.36     1062.86     86.33 o 
   2   5  12     2228.16     2133.25    132.54 o 
   3   5  12       86.35       77.76     47.98 o 
   4   5  12       11.33       -7.21     33.37 o 
   5   5  12      506.32      443.40     47.34 o 
   6   5  12       53.72       49.21     42.47 o 
   7   5  12      168.18      133.48     65.56 o 
   8   5  12      234.55       83.41     71.11 o 
   9   5  12        8.86       91.96     75.14 o 
 -11   6  12       50.34       49.39     63.36 o 
 -10   6  12        3.66      118.44     61.57 o 
  -9   6  12      141.79      152.05     57.50 o 
  -8   6  12        6.97      -87.87     58.58 o 
  -7   6  12      674.40      806.05     62.90 o 
  -6   6  12     1408.11     1457.76     91.90 o 
  -5   6  12        6.79       -1.54     38.62 o 
  -4   6  12      630.23      751.93     72.95 o 
  -3   6  12       37.69        3.89     31.63 o 
  -2   6  12      360.86      470.44     47.93 o 
  -1   6  12       48.23       55.45     33.60 o 
   0   6  12     2206.62     2156.50    117.59 o 
   1   6  12     2968.93     2996.87    106.81 o 
   2   6  12        2.90        7.49     32.19 o 
   3   6  12        1.27       -6.05     34.43 o 
   4   6  12      196.20      282.95     47.95 o 
   5   6  12      102.49       96.30     38.95 o 
   6   6  12      626.73      614.55     63.63 o 
   7   6  12       41.23      141.25     83.79 o 
   8   6  12      111.30      190.71    113.76 o 
 -10   7  12       44.11      218.33     80.44 o 
  -9   7  12       10.87       31.44     68.27 o 
  -8   7  12       66.41       35.26     66.33 o 
  -7   7  12       98.99      115.48     51.72 o 
  -6   7  12       26.32       52.63     44.25 o 
  -5   7  12       43.99       46.09     43.88 o 
  -4   7  12      167.72      181.16     42.13 o 
  -3   7  12       44.20       49.04     38.84 o 
  -2   7  12       17.65       24.00     36.61 o 
  -1   7  12       95.94      108.91     40.12 o 
   0   7  12      640.13      572.29     60.76 o 
   1   7  12      909.15      810.60     63.41 o 
   2   7  12     1179.37     1092.32     73.18 o 
   3   7  12      917.29      885.37     68.09 o 
   4   7  12      112.20      126.36     47.27 o 
   5   7  12      334.10      382.54     50.57 o 
   6   7  12      451.55      322.32     51.46 o 
   7   7  12        2.29      -39.15     70.30 o 
  -9   8  12      251.52      174.54     82.70 o 
  -8   8  12      598.72      669.07    162.80 o 
  -7   8  12      161.82      177.81     50.31 o 
  -6   8  12      279.89      292.44     61.10 o 
  -5   8  12      522.24      686.02     96.80 o 
  -4   8  12       51.82       25.67     41.90 o 
  -3   8  12       15.91      -46.85     38.56 o 
  -2   8  12       40.73      101.62     43.07 o 
  -1   8  12      324.53      339.11     52.98 o 
   0   8  12      184.97      254.56     52.50 o 
   1   8  12       11.34       11.96     61.75 o 
   2   8  12      164.32      236.47     50.14 o 
   3   8  12       71.96      139.86     46.94 o 
   4   8  12       45.45       36.17     45.99 o 
   5   8  12       37.87       27.58     42.79 o 
   6   8  12        6.45       28.05     45.97 o 
  -7   9  12      110.49      134.41     64.54 o 
  -6   9  12      364.55      344.29     62.93 o 
  -5   9  12        6.79       48.39     56.35 o 
  -4   9  12      190.63      111.11     49.71 o 
  -3   9  12     1173.92     1258.46    113.86 o 
  -2   9  12        7.72       41.81     44.46 o 
  -1   9  12       87.58      130.61     47.37 o 
   0   9  12      635.76      666.19     69.22 o 
   1   9  12       16.26       41.26     45.96 o 
   2   9  12       47.83       62.03     48.22 o 
   3   9  12       14.89      -20.39     59.58 o 
   4   9  12        6.77      -25.93     41.10 o 
   5   9  12       79.99      117.70     52.53 o 
  -5  10  12       16.15      -76.80     51.20 o 
  -4  10  12      212.29      221.51     60.63 o 
  -3  10  12       69.90       54.67     56.63 o 
  -2  10  12      117.12      147.58     53.09 o 
  -1  10  12      248.80      290.11     60.03 o 
   0  10  12       11.15       26.08     56.04 o 
   1  10  12       54.91       72.66     51.61 o 
   2  10  12       97.79       51.86     51.43 o 
   3  10  12        1.57       38.38     53.55 o 
 -12   1  13       64.45       80.31     46.70 o 
 -11   1  13       62.04       38.55     42.69 o 
 -10   1  13      540.76      468.92     48.65 o 
  -9   1  13      910.56      859.78     54.11 o 
  -8   1  13      522.79      563.80     36.95 o 
  -7   1  13      453.89      445.08     33.26 o 
  -6   1  13     2346.62     2181.33     79.69 o 
  -5   1  13      609.31      603.58     45.24 o 
  -4   1  13     1495.97     1468.52     73.26 o 
  -3   1  13        0.55       13.24     19.56 o 
  -2   1  13      434.21      404.04     25.98 o 
  -1   1  13    11860.18    11898.66    234.15 o 
   0   1  13     6783.02     6663.97    127.27 o 
   1   1  13     2702.19     2689.91     74.84 o 
   2   1  13    16901.54    16991.64    325.28 o 
   3   1  13    11623.73    12168.42    270.20 o 
   4   1  13        1.33      -33.23     23.36 o 
   5   1  13       62.16      122.41     39.72 o 
   6   1  13       13.99        0.85     32.90 o 
   7   1  13      468.50      533.37     78.01 o 
   8   1  13        4.03       -3.38     59.52 o 
   9   1  13       41.73      -43.33     81.06 o 
  10   1  13      111.91       83.40    100.82 o 
 -12   2  13      205.71      129.46     46.43 o 
 -11   2  13      527.17      568.67     53.83 o 
 -10   2  13       73.60       27.65     34.68 o 
  -9   2  13      822.32      759.99     51.29 o 
  -8   2  13      607.91      644.66     42.80 o 
  -7   2  13        0.59       -5.31     20.51 o 
  -6   2  13       34.61       38.28     21.12 o 
  -5   2  13       92.25      119.50     27.08 o 
  -4   2  13      585.91      638.19     47.22 o 
  -3   2  13     9039.79     9090.93    194.97 o 
  -2   2  13      748.34      848.26     85.37 o 
  -1   2  13      689.88      744.21     93.42 o 
   0   2  13     6087.73     5979.70    148.53 o 
   1   2  13     4383.05     4394.05    118.53 o 
   2   2  13     1626.57     1578.49     57.31 o 
   3   2  13     1346.44     1414.91     63.67 o 
   4   2  13     1719.06     1627.31     83.88 o 
   5   2  13       98.97       92.67     26.02 o 
   6   2  13      620.80      712.24     60.73 o 
   7   2  13       78.02       62.67     71.53 o 
   8   2  13       25.18       38.18     64.46 o 
   9   2  13      663.52      751.78    100.64 o 
  10   2  13      309.05      363.52     91.97 o 
 -12   3  13      142.43      144.78     54.94 o 
 -11   3  13      177.28      258.49     66.66 o 
 -10   3  13       89.16      130.54     59.65 o 
  -9   3  13       98.19       84.28     33.79 o 
  -8   3  13      533.78      465.26     39.34 o 
  -7   3  13       42.03        1.11     20.81 o 
  -6   3  13     2634.80     2740.72     82.83 o 
  -5   3  13     2861.56     2767.76    101.86 o 
  -4   3  13      776.57      729.68     52.11 o 
  -3   3  13      790.22      778.76     51.40 o 
  -2   3  13      707.73      757.71     49.78 o 
  -1   3  13     4071.61     3872.88    117.17 o 
   0   3  13      191.25      207.04     44.44 o 
   1   3  13      880.06      862.41     42.57 o 
   2   3  13     1650.15     1609.25     59.52 o 
   3   3  13      709.73      632.46     44.32 o 
   4   3  13     4251.64     4120.36    105.98 o 
   5   3  13        1.05      -28.82     28.12 o 
   6   3  13      352.46      298.42     39.11 o 
   7   3  13     2447.82     2612.27    132.76 o 
   8   3  13       27.44      -16.89     60.16 o 
   9   3  13        4.09      -58.68     65.49 o 
 -12   4  13      144.76       92.98     67.29 o 
 -11   4  13      160.98      319.94     68.02 o 
 -10   4  13      168.77      170.95     57.79 o 
  -9   4  13       83.79       59.90     59.42 o 
  -8   4  13       26.51       35.03     35.34 o 
  -7   4  13      289.69      280.46     35.92 o 
  -6   4  13     1331.89     1342.80     78.85 o 
  -5   4  13     2272.76     2268.48     85.03 o 
  -4   4  13      696.53      731.96     42.76 o 
  -3   4  13     4868.25     4741.56    118.98 o 
  -2   4  13     4885.90     4594.80    136.09 o 
  -1   4  13     1158.94     1155.53     82.59 o 
   0   4  13     2304.13     2258.23     94.49 o 
   1   4  13      591.91      562.01     38.99 o 
   2   4  13     1719.92     1703.27     66.79 o 
   3   4  13       28.77       28.35     26.90 o 
   4   4  13     2850.35     2730.99     89.16 o 
   5   4  13     2208.30     2096.99     81.22 o 
   6   4  13      142.81      106.96     36.14 o 
   7   4  13      395.04      479.15     65.20 o 
   8   4  13       53.67       78.99     57.02 o 
   9   4  13       32.18       59.51     67.22 o 
 -11   5  13       51.24      100.50     61.97 o 
 -10   5  13       26.93       25.64     53.78 o 
  -9   5  13       89.78      140.70     74.91 o 
  -8   5  13      509.03      504.57     77.39 o 
  -7   5  13      189.45      224.06     42.47 o 
  -6   5  13      540.43      681.69     88.75 o 
  -5   5  13      292.69      355.09     52.08 o 
  -4   5  13       53.74       71.55     33.82 o 
  -3   5  13      518.59      500.83     48.00 o 
  -2   5  13      510.08      533.72     48.15 o 
  -1   5  13      135.45       99.01     33.77 o 
   0   5  13     1984.38     1917.99     86.79 o 
   1   5  13     2489.99     2342.02    109.36 o 
   2   5  13       31.25       33.47     33.28 o 
   3   5  13      185.94      197.25     41.41 o 
   4   5  13      159.34      128.94     39.09 o 
   5   5  13      275.67      305.07     40.71 o 
   6   5  13      102.43       56.43     43.67 o 
   7   5  13      176.59      255.91     77.51 o 
   8   5  13      166.98       81.51     95.37 o 
 -10   6  13       25.52        0.35     58.00 o 
  -9   6  13      201.04       73.71    117.16 o 
  -8   6  13       41.15       -8.46    134.88 o 
  -7   6  13      249.91      270.50     46.80 o 
  -6   6  13      688.36      718.22     71.22 o 
  -5   6  13       12.75      -21.43     38.96 o 
  -4   6  13      348.08      335.13     46.99 o 
  -3   6  13     1459.28     1458.78     85.64 o 
  -2   6  13      482.61      514.28     52.15 o 
  -1   6  13     1105.35     1068.37     69.14 o 
   0   6  13      358.66      406.91     48.38 o 
   1   6  13      164.09      227.85     43.61 o 
   2   6  13        0.52       -7.22     37.56 o 
   3   6  13      262.26      208.18     44.45 o 
   4   6  13       66.78       93.46     42.12 o 
   5   6  13      438.47      427.48     50.91 o 
   6   6  13       22.65       56.22     39.33 o 
   7   6  13       90.13       43.48     69.18 o 
   8   6  13      484.25      642.70    100.82 o 
 -10   7  13       13.53      -58.58     73.65 o 
  -9   7  13       49.34      -20.27    126.02 o 
  -8   7  13        6.11       19.47     65.45 o 
  -7   7  13      115.41      147.34     58.99 o 
  -6   7  13       14.18       33.28     47.44 o 
  -5   7  13       21.72       20.18     44.68 o 
  -4   7  13       76.74       63.47     41.08 o 
  -3   7  13       15.39       -2.00     35.46 o 
  -2   7  13      603.99      607.64     64.50 o 
  -1   7  13      318.53      357.90     57.03 o 
   0   7  13      288.30      271.04     48.71 o 
   1   7  13      715.55      785.60     65.51 o 
   2   7  13     1046.51      956.64     82.86 o 
   3   7  13      224.70      178.53     47.96 o 
   4   7  13      340.22      378.78     56.65 o 
   5   7  13      419.45      424.95     53.60 o 
   6   7  13       45.90       66.58     44.80 o 
   7   7  13      227.90      249.24     85.59 o 
  -8   8  13      375.75      430.00     88.64 o 
  -7   8  13       93.93       59.48     48.12 o 
  -6   8  13       47.01       68.30     71.97 o 
  -5   8  13      389.36      366.27     63.95 o 
  -4   8  13        7.03      -15.62     42.81 o 
  -3   8  13      375.01      311.19     52.75 o 
  -2   8  13      169.75      165.93     46.33 o 
  -1   8  13        5.62       15.01     41.65 o 
   0   8  13       29.68       51.52     41.65 o 
   1   8  13      399.68      316.27     52.35 o 
   2   8  13      156.46      182.09     50.69 o 
   3   8  13       81.86      109.66     48.59 o 
   4   8  13       19.25      -22.31     43.73 o 
   5   8  13       68.58       13.66     44.23 o 
   6   8  13      176.08      199.90     52.05 o 
  -7   9  13      125.03      229.93     68.82 o 
  -6   9  13        4.86       15.65     54.85 o 
  -5   9  13      145.68      173.91     60.84 o 
  -4   9  13      153.15       52.85     47.37 o 
  -3   9  13      139.90      167.67     52.47 o 
  -2   9  13       40.18       15.92     47.22 o 
  -1   9  13      587.03      589.36     67.22 o 
   0   9  13      536.85      590.09     68.23 o 
   1   9  13       52.32       16.66     54.17 o 
   2   9  13      404.07      446.44     64.71 o 
   3   9  13       41.75       89.27     51.19 o 
   4   9  13        0.07       67.51     51.84 o 
  -5  10  13      259.56      283.20    119.09 o 
  -4  10  13      517.11      549.02     72.53 o 
  -3  10  13      140.33      196.95     59.44 o 
  -2  10  13      288.39      357.27     64.68 o 
  -1  10  13      119.59      189.99     59.20 o 
   0  10  13       43.98       62.94     50.95 o 
   1  10  13       11.34       11.55     50.96 o 
   2  10  13      152.88      217.80     60.43 o 
 -12   0  14      139.85      111.39     71.27 o 
 -11   0  14       49.24       99.57    134.88 o 
 -10   0  14       73.17       36.93     57.26 o 
  -9   0  14        4.91      -12.18     49.55 o 
  -8   0  14     1312.01     1324.53     71.26 o 
  -7   0  14       16.57      -17.60     29.84 o 
  -6   0  14      932.69      962.01     55.04 o 
  -5   0  14      410.95      422.39     55.72 o 
  -4   0  14      300.70      251.43     64.03 o 
  -3   0  14    16236.55    15828.11    530.49 o 
  -2   0  14     2789.68     2982.78    241.14 o 
  -1   0  14     1502.65     1534.76    108.06 o 
   0   0  14    17025.62    17891.77    469.06 o 
   1   0  14     1519.21     1518.23     77.90 o 
   2   0  14       49.42       50.35     36.43 o 
   3   0  14     1258.99     1418.14     94.07 o 
   4   0  14      535.11      548.72     53.82 o 
   5   0  14     2788.55     2631.98    212.53 o 
   6   0  14      797.71      824.07    101.50 o 
   7   0  14      576.71      637.59    121.25 o 
   8   0  14     3676.91     4565.34    298.36 o 
   9   0  14     1144.95     1385.54    183.92 o 
 -12   1  14       32.74       46.44     44.70 o 
 -11   1  14      385.81      411.13     53.37 o 
 -10   1  14     3217.84     3242.26    106.12 o 
  -9   1  14       56.70       56.16     32.58 o 
  -8   1  14      799.88      820.37     43.62 o 
  -7   1  14     2077.31     2199.98    125.16 o 
  -6   1  14     3434.18     3438.63    106.83 o 
  -5   1  14     1555.39     1605.15     70.21 o 
  -4   1  14      511.57      498.15     39.56 o 
  -3   1  14     5372.64     5125.16    142.11 o 
  -2   1  14     4279.85     4040.13     95.61 o 
  -1   1  14      766.51      828.75     35.72 o 
   0   1  14       61.99       71.59     15.19 o 
   1   1  14     1786.11     1821.89     56.17 o 
   2   1  14     2220.04     2228.98     66.63 o 
   3   1  14    12763.29    12777.02    284.73 o 
   4   1  14      517.10      491.07     61.73 o 
   5   1  14       79.54       41.83     30.54 o 
   6   1  14     2034.53     2042.33     95.32 o 
   7   1  14      798.74      851.99     90.42 o 
   8   1  14      120.46       84.72     68.21 o 
   9   1  14        4.60       91.98     74.25 o 
 -12   2  14        4.08        9.28     42.33 o 
 -11   2  14        0.17       23.82     38.75 o 
 -10   2  14        6.69        4.84     35.20 o 
  -9   2  14       15.28       25.59     31.31 o 
  -8   2  14      457.95      433.31     37.57 o 
  -7   2  14     2137.04     2337.82     67.61 o 
  -6   2  14     1463.14     1572.52     61.05 o 
  -5   2  14     6104.60     6350.13    171.10 o 
  -4   2  14     3838.01     3819.03    104.67 o 
  -3   2  14       45.89       84.63     27.72 o 
  -2   2  14     1657.03     1448.54     63.28 o 
  -1   2  14      637.38      628.66     51.71 o 
   0   2  14      969.67      929.68     51.68 o 
   1   2  14       91.01       86.99     34.62 o 
   2   2  14        1.87       35.30     23.42 o 
   3   2  14       82.77      101.12     28.03 o 
   4   2  14       27.16       20.74     27.17 o 
   5   2  14        0.62        7.61     28.28 o 
   6   2  14      122.98      137.84     45.76 o 
   7   2  14       89.95       15.47     56.74 o 
   8   2  14        0.17       63.17     68.38 o 
   9   2  14       96.70       36.56     69.71 o 
 -12   3  14       10.09        2.39     43.47 o 
 -11   3  14       81.97       54.12     35.63 o 
 -10   3  14       19.23       18.89     36.26 o 
  -9   3  14       15.81       35.74     33.08 o 
  -8   3  14       49.38       54.72     26.58 o 
  -7   3  14      234.13      240.39     30.59 o 
  -6   3  14      155.89      178.48     30.57 o 
  -5   3  14      301.19      319.07     35.64 o 
  -4   3  14     1810.96     1718.79    110.95 o 
  -3   3  14      240.78      317.18     39.60 o 
  -2   3  14     1124.55     1014.18     72.50 o 
  -1   3  14        3.05        2.31     14.26 o 
   0   3  14     1753.49     1731.79     90.26 o 
   1   3  14     5197.26     5249.25    135.70 o 
   2   3  14     1519.65     1520.18     69.19 o 
   3   3  14      298.39      311.96     34.02 o 
   4   3  14     1156.29     1128.20     56.95 o 
   5   3  14      329.59      265.74     46.08 o 
   6   3  14       15.89       -4.68     32.11 o 
   7   3  14       24.54       37.74     49.37 o 
   8   3  14       13.35      -12.43     74.46 o 
   9   3  14      110.20      100.94     62.71 o 
 -11   4  14      381.60      374.62     72.59 o 
 -10   4  14       43.00       84.72     57.13 o 
  -9   4  14      268.04      209.81     57.16 o 
  -8   4  14     1205.28     1320.31    106.57 o 
  -7   4  14       33.78       62.18     35.99 o 
  -6   4  14      188.83      187.69     47.00 o 
  -5   4  14     3745.23     3763.60    145.09 o 
  -4   4  14     2125.44     2015.58     99.70 o 
  -3   4  14      111.75      120.77     35.29 o 
  -2   4  14       91.84       69.24     44.64 o 
  -1   4  14      226.46      152.12     34.42 o 
   0   4  14      260.09      269.29     38.46 o 
   1   4  14       89.41       89.22     27.32 o 
   2   4  14      897.48      777.77     48.50 o 
   3   4  14     1023.55      972.22     51.50 o 
   4   4  14      561.99      516.44     43.88 o 
   5   4  14      489.32      494.68     41.27 o 
   6   4  14      350.06      435.54     49.66 o 
   7   4  14      181.09      145.88     56.32 o 
   8   4  14      255.06      249.81     65.14 o 
 -11   5  14        4.53       68.85     64.07 o 
 -10   5  14      139.82      131.49     60.26 o 
  -9   5  14      103.07      127.91     66.95 o 
  -8   5  14       80.67      153.53     66.28 o 
  -7   5  14      111.09      102.28     41.03 o 
  -6   5  14      691.77      644.11     66.00 o 
  -5   5  14      512.67      524.55     61.15 o 
  -4   5  14      813.74      711.44     57.10 o 
  -3   5  14       54.08       18.11     33.30 o 
  -2   5  14      223.93      275.87     42.13 o 
  -1   5  14     1083.98     1095.70     82.20 o 
   0   5  14     1124.23     1002.67     89.28 o 
   1   5  14       37.30        7.86     33.26 o 
   2   5  14     1944.62     1963.39     93.61 o 
   3   5  14     2445.20     2569.05    107.74 o 
   4   5  14      398.88      354.54     47.33 o 
   5   5  14     1557.93     1443.69     70.83 o 
   6   5  14     1127.85     1142.61     82.18 o 
   7   5  14       31.16       95.24     70.57 o 
   8   5  14        4.18       69.06     89.92 o 
 -10   6  14        2.69       58.04     70.68 o 
  -9   6  14        0.09      -17.83     60.56 o 
  -8   6  14      592.10      828.43     98.33 o 
  -7   6  14       56.74       44.16     41.40 o 
  -6   6  14       34.78       40.66     42.60 o 
  -5   6  14      606.21      645.85     89.61 o 
  -4   6  14        5.10      -30.45     58.40 o 
  -3   6  14      162.58      161.66     59.58 o 
  -2   6  14       21.51      -40.62     32.89 o 
  -1   6  14      379.98      351.22     77.48 o 
   0   6  14     1687.40     1609.98     91.93 o 
   1   6  14      496.30      430.91     52.15 o 
   2   6  14      107.55       44.45     39.68 o 
   3   6  14      482.23      477.76     56.25 o 
   4   6  14       70.59       31.20     41.02 o 
   5   6  14     1488.12     1344.81     76.67 o 
   6   6  14      208.71      187.31     54.41 o 
   7   6  14      177.24      165.85     81.82 o 
  -9   7  14      233.75      350.39    108.99 o 
  -8   7  14        3.50       75.28     83.79 o 
  -7   7  14      149.20      209.50     51.30 o 
  -6   7  14        6.83      -66.72     44.48 o 
  -5   7  14      258.22      285.99     58.98 o 
  -4   7  14      300.34      261.71     49.87 o 
  -3   7  14      660.08      676.64     83.05 o 
  -2   7  14     1166.17     1232.19     79.38 o 
  -1   7  14      813.48      714.74     91.83 o 
   0   7  14      154.22      158.16     45.91 o 
   1   7  14       99.32      165.33     45.84 o 
   2   7  14        4.40       18.65     40.32 o 
   3   7  14        0.28        2.63     42.01 o 
   4   7  14       53.73       92.15     47.75 o 
   5   7  14        0.99      -57.91     38.61 o 
   6   7  14       10.88       51.45     45.94 o 
  -8   8  14       19.04       42.90     77.01 o 
  -7   8  14      235.67      320.82     60.03 o 
  -6   8  14       30.62       78.43     72.75 o 
  -5   8  14        1.14      -42.05     49.97 o 
  -4   8  14       21.57       56.98     44.99 o 
  -3   8  14      101.12       70.72     44.42 o 
  -2   8  14      255.87      327.79     82.20 o 
  -1   8  14      374.07      436.04     64.50 o 
   0   8  14      337.84      256.47     58.21 o 
   1   8  14      249.68      199.18     49.87 o 
   2   8  14      391.60      355.10     56.89 o 
   3   8  14        4.50       22.65     57.81 o 
   4   8  14       23.15       59.63     49.55 o 
   5   8  14        0.02       25.74     47.84 o 
  -6   9  14        0.47      -13.13     56.89 o 
  -5   9  14       29.04      143.93     82.96 o 
  -4   9  14      223.71      217.41     57.42 o 
  -3   9  14      128.06      144.75     57.42 o 
  -2   9  14        2.78        9.65     45.84 o 
  -1   9  14        7.04       38.62     49.99 o 
   0   9  14       14.50      -20.03     74.80 o 
   1   9  14      160.95      178.25     53.20 o 
   2   9  14        1.24      -56.63     47.63 o 
   3   9  14       81.97       32.13     51.64 o 
  -4  10  14       39.56       80.16     57.66 o 
  -3  10  14       18.53       78.89     55.37 o 
  -2  10  14        2.42       75.80     55.02 o 
  -1  10  14        5.84       54.60     53.80 o 
   0  10  14       14.39       41.30     51.04 o 
   1  10  14        0.97      -69.72     50.29 o 
 -12   1  15      313.09      308.45     52.38 o 
 -11   1  15      310.12      383.33     50.94 o 
 -10   1  15        0.55      -22.20     34.91 o 
  -9   1  15       75.81       52.64     34.48 o 
  -8   1  15      531.98      511.48     40.89 o 
  -7   1  15      173.89      173.21     28.63 o 
  -6   1  15        0.55       27.38     28.19 o 
  -5   1  15      922.79      913.91     89.40 o 
  -4   1  15      799.02      817.77     49.24 o 
  -3   1  15      309.81      313.36     29.84 o 
  -2   1  15      198.00      159.19     33.24 o 
  -1   1  15     1307.35     1285.68     57.59 o 
   0   1  15     2436.33     2700.12     89.06 o 
   1   1  15      121.50      181.07     30.23 o 
   2   1  15      321.79      375.48     38.24 o 
   3   1  15     1386.49     1457.84     69.19 o 
   4   1  15       22.10       32.82     30.07 o 
   5   1  15      547.23      634.16     49.89 o 
   6   1  15     2044.44     2042.76     85.45 o 
   7   1  15       87.58       78.86     62.26 o 
   8   1  15      105.31        1.98     68.32 o 
   9   1  15      269.25      148.91    131.47 o 
 -12   2  15       74.12      122.75     47.03 o 
 -11   2  15       14.04      -29.70     38.82 o 
 -10   2  15        0.18       -8.41     39.40 o 
  -9   2  15     1302.96     1333.92     75.51 o 
  -8   2  15        3.91       -0.05     29.32 o 
  -7   2  15     1109.06     1168.25     59.51 o 
  -6   2  15     1242.17     1192.84     54.24 o 
  -5   2  15     2665.53     2739.63     79.63 o 
  -4   2  15    15135.42    15512.58    389.31 o 
  -3   2  15      240.11      361.22     61.73 o 
  -2   2  15     2845.09     2913.48    128.82 o 
  -1   2  15     7042.57     6481.41    203.48 o 
   0   2  15       70.02       65.66     30.22 o 
   1   2  15       80.34      156.73     32.28 o 
   2   2  15      264.52      268.06     32.51 o 
   3   2  15     1763.89     1790.85     68.80 o 
   4   2  15     1614.57     1671.97     69.70 o 
   5   2  15       18.08       -4.33     29.72 o 
   6   2  15      124.37      186.15     43.52 o 
   7   2  15     1461.78     1502.91    121.63 o 
   8   2  15       42.33       28.80     52.41 o 
   9   2  15       94.83      140.64    164.17 o 
 -12   3  15       20.90       42.50     58.85 o 
 -11   3  15       19.69       20.39     51.09 o 
 -10   3  15      215.08      284.59     45.50 o 
  -9   3  15      704.52      696.80     52.68 o 
  -8   3  15      585.03      557.87     50.77 o 
  -7   3  15     2713.41     2801.28     79.71 o 
  -6   3  15     1984.75     2001.95     80.29 o 
  -5   3  15       58.00       37.83     28.15 o 
  -4   3  15     1827.04     2060.54    104.02 o 
  -3   3  15      758.67      739.62     59.49 o 
  -2   3  15     8542.15     8208.99    228.86 o 
  -1   3  15     2096.12     1962.19     76.84 o 
   0   3  15     1527.85     1506.52    120.05 o 
   1   3  15    18678.87    18564.09    359.97 o 
   2   3  15     3464.91     3188.36    194.16 o 
   3   3  15       90.39       88.49     25.31 o 
   4   3  15     1863.90     1874.02    118.61 o 
   5   3  15      241.70      194.30     35.45 o 
   6   3  15      926.80      874.59     74.94 o 
   7   3  15       28.45       -1.37     50.26 o 
   8   3  15        1.42      -45.09     54.21 o 
 -11   4  15      126.85       81.20     62.36 o 
 -10   4  15        8.88      -13.90     58.70 o 
  -9   4  15      634.24      691.94    196.86 o 
  -8   4  15      678.56      713.96     74.52 o 
  -7   4  15        0.98      -34.25     37.50 o 
  -6   4  15      486.24      524.49    103.71 o 
  -5   4  15      291.82      346.08     53.70 o 
  -4   4  15       93.66       88.13     39.06 o 
  -3   4  15     2167.05     2014.67     92.03 o 
  -2   4  15      914.97      778.65     77.48 o 
  -1   4  15       22.95       11.71     30.65 o 
   0   4  15     1318.96     1335.63     72.97 o 
   1   4  15      473.52      525.75     47.75 o 
   2   4  15      215.91      174.96     39.25 o 
   3   4  15      511.17      545.54     51.44 o 
   4   4  15     1281.16     1277.16     72.33 o 
   5   4  15       10.22       31.08     39.01 o 
   6   4  15        0.32      -49.38     43.23 o 
   7   4  15       40.41       17.53     68.63 o 
   8   4  15      333.53      384.66     89.88 o 
 -11   5  15        4.91      -35.62     59.80 o 
 -10   5  15        4.29        0.21     70.80 o 
  -9   5  15        4.35       -6.81     60.22 o 
  -8   5  15      454.90      439.31     79.26 o 
  -7   5  15       37.57       66.06     48.32 o 
  -6   5  15      247.09      151.08     57.51 o 
  -5   5  15      348.53      363.35     58.38 o 
  -4   5  15      441.08      396.48     51.53 o 
  -3   5  15        0.02      -52.11     37.85 o 
  -2   5  15      205.20      225.30     41.87 o 
  -1   5  15      532.57      631.34     55.72 o 
   0   5  15       30.86       56.77     37.15 o 
   1   5  15      167.13      167.75     43.49 o 
   2   5  15      234.60      111.12     54.25 o 
   3   5  15       69.66       15.27     35.55 o 
   4   5  15       15.55       50.00     38.28 o 
   5   5  15      562.54      515.10     51.18 o 
   6   5  15      245.00      136.37     67.02 o 
   7   5  15      217.76      188.32     77.66 o 
 -10   6  15       18.34      -17.43     65.10 o 
  -9   6  15       48.71      214.82    240.46 o 
  -8   6  15        4.45       39.03     62.43 o 
  -7   6  15       34.21       16.76     47.91 o 
  -6   6  15      460.41      348.93     62.04 o 
  -5   6  15      303.05      272.50     54.81 o 
  -4   6  15      118.57      145.25     82.20 o 
  -3   6  15     1755.03     1755.82    122.23 o 
  -2   6  15     1362.18     1251.15    121.19 o 
  -1   6  15        0.31       -7.80     38.54 o 
   0   6  15      954.38      936.35     79.36 o 
   1   6  15      311.38      277.63     47.26 o 
   2   6  15      561.23      541.27     59.38 o 
   3   6  15       16.55        6.56     41.83 o 
   4   6  15       33.81       49.63     46.53 o 
   5   6  15      550.64      542.57     53.24 o 
   6   6  15      135.62      134.84     55.67 o 
   7   6  15        5.53       63.28     77.87 o 
  -9   7  15      129.73      213.27     90.60 o 
  -8   7  15      288.44      338.01     87.87 o 
  -7   7  15      233.91      282.15     55.49 o 
  -6   7  15       24.23      -42.94     49.22 o 
  -5   7  15      953.07      861.17    100.54 o 
  -4   7  15      335.47      319.19     74.13 o 
  -3   7  15       10.21       25.59     41.07 o 
  -2   7  15      851.34      727.31     65.91 o 
  -1   7  15      163.30      112.00     45.29 o 
   0   7  15        7.80       68.11     42.73 o 
   1   7  15      145.82      155.18     46.50 o 
   2   7  15        1.59        7.84     40.39 o 
   3   7  15       43.49       20.86     47.00 o 
   4   7  15       41.39       67.31     47.29 o 
   5   7  15      186.65      234.37     50.78 o 
   6   7  15       44.53      -13.23     47.48 o 
  -8   8  15       27.93       63.84     77.24 o 
  -7   8  15      127.96      197.14     55.15 o 
  -6   8  15       33.81      110.30     59.52 o 
  -5   8  15      139.12       55.04     56.15 o 
  -4   8  15     1736.48     1610.91     96.48 o 
  -3   8  15      233.93      172.06     52.22 o 
  -2   8  15      132.00      132.91     67.25 o 
  -1   8  15      817.94      911.13    112.68 o 
   0   8  15       53.94       45.89     46.06 o 
   1   8  15       83.81      127.30     50.56 o 
   2   8  15       60.94       78.92     55.65 o 
   3   8  15      357.76      308.74     59.21 o 
   4   8  15      391.44      372.64     64.04 o 
   5   8  15        7.36      -27.40     46.00 o 
  -6   9  15      128.60       90.97     62.94 o 
  -5   9  15        1.05       -2.57     69.08 o 
  -4   9  15      110.99      140.44     56.53 o 
  -3   9  15        2.83      -67.89     45.26 o 
  -2   9  15       73.73       57.71     48.99 o 
  -1   9  15       26.60      107.89     53.53 o 
   0   9  15       92.25       40.55     47.99 o 
   1   9  15        2.63       21.17     49.62 o 
   2   9  15        3.57        9.99     51.10 o 
   3   9  15        0.74       79.71     55.17 o 
 -12   0  16       20.02      -52.14     92.57 o 
 -11   0  16      466.00      489.46     69.10 o 
 -10   0  16      125.73       89.13     51.09 o 
  -9   0  16     1217.41     1330.95     87.30 o 
  -8   0  16     1082.86     1003.33     71.95 o 
  -7   0  16     3257.80     3158.59    167.44 o 
  -6   0  16     6830.63     6572.13    328.33 o 
  -5   0  16     5328.52     5242.74    301.09 o 
  -4   0  16     1114.44     1044.77     78.83 o 
  -3   0  16     1623.73     1668.19     93.95 o 
  -2   0  16     5734.09     5890.82    226.31 o 
  -1   0  16      566.95      526.64     82.71 o 
   0   0  16      135.12      152.62     28.83 o 
   1   0  16     2640.60     2747.22     99.82 o 
   2   0  16      540.12      534.05    125.34 o 
   3   0  16       30.45       -1.36     80.38 o 
   4   0  16     1003.91      988.81     99.45 o 
   5   0  16      935.92      798.38     89.66 o 
   6   0  16      367.63      322.25     70.57 o 
   7   0  16      377.53      490.46    117.16 o 
   8   0  16       15.43      -64.03     81.74 o 
 -12   1  16      244.18      298.06     53.54 o 
 -11   1  16      213.77      251.04     54.26 o 
 -10   1  16      489.02      550.53     51.13 o 
  -9   1  16      100.68      104.74     34.14 o 
  -8   1  16       88.36       58.77     26.27 o 
  -7   1  16       69.86       87.56     29.10 o 
  -6   1  16     2909.11     2953.02    105.09 o 
  -5   1  16      192.66      248.12     36.43 o 
  -4   1  16      129.07       83.64    103.20 o 
  -3   1  16     7094.18     6911.82    200.54 o 
  -2   1  16        1.31      -32.14     23.69 o 
  -1   1  16      115.53      106.02     28.25 o 
   0   1  16     1507.53     1650.24     70.53 o 
   1   1  16     2188.13     2335.21     83.09 o 
   2   1  16     3447.48     3551.49    116.32 o 
   3   1  16       59.24      120.94     35.55 o 
   4   1  16     1553.35     1541.71     70.67 o 
   5   1  16     1824.23     1917.31     81.85 o 
   6   1  16       18.59        1.55     35.19 o 
   7   1  16       18.88        1.49     63.38 o 
   8   1  16       15.85       91.43     75.25 o 
 -12   2  16       82.87       53.06     46.05 o 
 -11   2  16       49.61       32.84     42.18 o 
 -10   2  16        3.70        1.72     37.45 o 
  -9   2  16       72.83       55.37     30.33 o 
  -8   2  16        3.50       18.30     28.61 o 
  -7   2  16        1.71      -13.85     29.09 o 
  -6   2  16      394.15      429.71     42.87 o 
  -5   2  16     1233.03     1233.91     77.22 o 
  -4   2  16       63.10       80.46     37.22 o 
  -3   2  16     1449.34     1417.51     90.52 o 
  -2   2  16     2036.23     2045.29     78.27 o 
  -1   2  16     2269.76     2162.48     80.69 o 
   0   2  16     5772.80     5572.44    147.93 o 
   1   2  16      783.49      828.55     75.77 o 
   2   2  16      374.77      287.38     51.48 o 
   3   2  16      474.73      457.98     47.96 o 
   4   2  16      250.28      293.66     39.42 o 
   5   2  16       75.62       48.79     24.32 o 
   6   2  16      454.93      460.30     53.65 o 
   7   2  16     1330.30     1391.62     95.94 o 
   8   2  16      280.24      199.17    113.61 o 
 -11   3  16       23.91       49.40     58.07 o 
 -10   3  16      536.35      514.83     93.80 o 
  -9   3  16      204.35      208.88     43.05 o 
  -8   3  16        1.91       23.22     27.33 o 
  -7   3  16      219.36      235.27     48.00 o 
  -6   3  16      116.72       75.03     32.13 o 
  -5   3  16      996.68     1046.79     58.80 o 
  -4   3  16      141.60      172.47     43.79 o 
  -3   3  16        0.86       13.01     37.53 o 
  -2   3  16      262.33      275.74     38.58 o 
  -1   3  16     1305.68     1273.08     65.62 o 
   0   3  16      733.26      666.73     57.10 o 
   1   3  16     1304.29     1271.17     62.77 o 
   2   3  16     1241.73     1191.64     58.03 o 
   3   3  16      232.93      194.83     35.44 o 
   4   3  16      118.04       74.39     31.73 o 
   5   3  16      586.47      629.68     55.92 o 
   6   3  16       35.12        3.10     38.87 o 
   7   3  16      229.75      185.09     95.00 o 
   8   3  16      207.64      344.96     70.23 o 
 -11   4  16        0.01       21.90     62.02 o 
 -10   4  16        7.28      -82.31     93.32 o 
  -9   4  16        2.68       38.70     61.17 o 
  -8   4  16       40.99       70.27     42.18 o 
  -7   4  16      252.29      290.09     65.26 o 
  -6   4  16        0.48       22.95     40.55 o 
  -5   4  16     1198.84     1129.96    121.83 o 
  -4   4  16      639.39      638.84     72.92 o 
  -3   4  16      192.82      169.98     40.51 o 
  -2   4  16      105.53      175.03     39.34 o 
  -1   4  16     3094.28     2995.92    119.37 o 
   0   4  16      303.39      295.45     54.75 o 
   1   4  16       24.92       54.32     34.61 o 
   2   4  16     1406.26     1505.19     99.89 o 
   3   4  16        3.32       -3.40     34.34 o 
   4   4  16     1048.69      958.36     66.19 o 
   5   4  16        4.56      -23.57     38.51 o 
   6   4  16        3.66      -46.97     43.87 o 
   7   4  16      852.36     1018.15    129.43 o 
 -10   5  16      112.04       38.89     68.03 o 
  -9   5  16      395.94      465.29     84.76 o 
  -8   5  16      536.19      543.63    188.01 o 
  -7   5  16      326.46      400.22     64.25 o 
  -6   5  16       27.77       55.74     47.69 o 
  -5   5  16       10.34       29.17     42.31 o 
  -4   5  16       45.13       -7.39     36.56 o 
  -3   5  16     2038.16     1981.67     96.12 o 
  -2   5  16       25.52       53.34     38.20 o 
  -1   5  16        5.26      -38.94     35.95 o 
   0   5  16     3600.81     3508.19    128.79 o 
   1   5  16       18.91      -10.09     35.61 o 
   2   5  16       15.53       11.41     35.87 o 
   3   5  16     1800.94     1797.10     88.32 o 
   4   5  16       16.15      -42.74     37.40 o 
   5   5  16      271.91      178.22     43.77 o 
   6   5  16      332.93       92.54     95.60 o 
   7   5  16      151.00      255.09     85.16 o 
 -10   6  16       29.50       86.02     71.56 o 
  -9   6  16       55.66       93.44     73.31 o 
  -8   6  16      279.85      233.38     72.53 o 
  -7   6  16      138.73      155.29     56.86 o 
  -6   6  16      367.06      417.81     66.02 o 
  -5   6  16      440.78      501.26     69.14 o 
  -4   6  16       27.78      -13.02     39.99 o 
  -3   6  16        0.86      -53.85     35.90 o 
  -2   6  16       21.31        7.20     40.06 o 
  -1   6  16     1150.77     1154.28    100.48 o 
   0   6  16      682.68      748.64     64.56 o 
   1   6  16        2.52       55.24     42.68 o 
   2   6  16      801.69      716.75     66.92 o 
   3   6  16      305.27      222.21     51.79 o 
   4   6  16      231.35      225.63     49.60 o 
   5   6  16        9.04       11.65     40.25 o 
   6   6  16       34.60      107.24     55.82 o 
  -9   7  16       14.46      129.85     91.96 o 
  -8   7  16       44.54      111.76     82.42 o 
  -7   7  16       21.53       45.40     55.80 o 
  -6   7  16       60.38       62.27     53.40 o 
  -5   7  16      564.46      553.84     76.35 o 
  -4   7  16      225.46      292.95     55.67 o 
  -3   7  16      343.05      447.48     58.73 o 
  -2   7  16      272.83      256.07     51.44 o 
  -1   7  16        0.52      -54.05     38.21 o 
   0   7  16       19.04       43.91     44.82 o 
   1   7  16      358.20      362.94     79.09 o 
   2   7  16      952.41      913.85    101.07 o 
   3   7  16     1209.42     1223.92    110.51 o 
   4   7  16      954.70      872.05     77.57 o 
   5   7  16      523.13      668.45     62.33 o 
  -7   8  16      270.72      301.11     62.01 o 
  -6   8  16      248.03      255.93     68.46 o 
  -5   8  16       16.68        6.85     73.22 o 
  -4   8  16      168.66      281.32     58.39 o 
  -3   8  16        9.94       -3.79     47.98 o 
  -2   8  16      279.12      222.05     55.28 o 
  -1   8  16        0.50       88.29     47.77 o 
   0   8  16      224.70      262.84     57.61 o 
   1   8  16      589.52      548.88     66.86 o 
   2   8  16       23.69       11.25     48.85 o 
   3   8  16        2.82       39.73     51.86 o 
   4   8  16        2.78      -31.03     50.64 o 
  -5   9  16       10.21       -6.29     58.77 o 
  -4   9  16       58.18       40.24     54.32 o 
  -3   9  16        6.04      -29.43     50.41 o 
  -2   9  16      149.66       93.93     52.85 o 
  -1   9  16      193.13      178.64     60.17 o 
   0   9  16       25.95       70.69     52.71 o 
   1   9  16       88.33       20.08     51.14 o 
   2   9  16      209.39      181.01     58.63 o 
 -11   1  17      119.73       78.85     45.29 o 
 -10   1  17      156.29      171.68     39.71 o 
  -9   1  17        4.41       10.63     31.55 o 
  -8   1  17     1589.37     1655.48     68.19 o 
  -7   1  17     1112.94     1155.59     61.48 o 
  -6   1  17      201.84       60.50     73.15 o 
  -5   1  17     2568.47     2710.05    300.82 o 
  -4   1  17      443.99      402.21     54.38 o 
  -3   1  17      414.99      411.05     51.78 o 
  -2   1  17      155.38      165.87     47.99 o 
  -1   1  17      114.04      119.61     30.50 o 
   0   1  17     2775.53     2860.61     95.35 o 
   1   1  17     4187.66     4157.74    143.57 o 
   2   1  17      201.39      219.12     38.27 o 
   3   1  17     2215.28     2246.70     94.19 o 
   4   1  17     2848.36     2965.46    162.82 o 
   5   1  17        2.27       19.57     48.57 o 
   6   1  17      374.76      413.78     65.28 o 
   7   1  17      388.07      267.99     76.09 o 
   8   1  17       84.79      127.06     76.55 o 
 -11   2  17       11.14       35.79     42.48 o 
 -10   2  17      992.62     1007.08     81.02 o 
  -9   2  17       38.06       11.47     46.83 o 
  -8   2  17        2.25       21.74     34.53 o 
  -7   2  17      735.79      776.52     93.01 o 
  -6   2  17      687.36      708.51     56.77 o 
  -5   2  17      133.42      160.94     46.01 o 
  -4   2  17      271.98      238.18     71.18 o 
  -3   2  17       14.86      -28.27     33.75 o 
  -2   2  17      801.10      730.79     65.18 o 
  -1   2  17      136.43      139.93     32.52 o 
   0   2  17     1691.23     1744.76     78.03 o 
   1   2  17       39.18       23.26     31.05 o 
   2   2  17      654.87      722.09     77.17 o 
   3   2  17     2168.00     2264.73     89.77 o 
   4   2  17        8.52       17.42     31.45 o 
   5   2  17       23.51       38.79     36.25 o 
   6   2  17     1154.52     1186.46     78.44 o 
   7   2  17       44.99      -56.41     64.01 o 
   8   2  17      375.73      269.80     84.29 o 
 -11   3  17       24.93      -14.94     62.95 o 
 -10   3  17       11.88      -32.54     59.51 o 
  -9   3  17      347.94      429.04    159.40 o 
  -8   3  17      661.11      581.80     61.74 o 
  -7   3  17      245.57      245.77     41.00 o 
  -6   3  17      647.89      689.21     62.28 o 
  -5   3  17      120.37      156.37     34.27 o 
  -4   3  17       57.79       17.60     39.90 o 
  -3   3  17      641.59      587.55     49.67 o 
  -2   3  17       90.48      102.19     35.15 o 
  -1   3  17      222.10      198.01     37.55 o 
   0   3  17      867.13     1010.49     63.99 o 
   1   3  17     2205.55     2117.20     75.26 o 
   2   3  17      458.68      481.87     56.09 o 
   3   3  17      106.47       95.36     34.87 o 
   4   3  17        7.22        0.12     32.71 o 
   5   3  17     2630.44     2632.18     96.22 o 
   6   3  17      992.31     1144.74     82.52 o 
   7   3  17      105.05       51.59     65.23 o 
 -11   4  17       72.93      209.71     83.74 o 
 -10   4  17      311.18      355.41    120.57 o 
  -9   4  17       39.44       15.89     63.93 o 
  -8   4  17       37.20       77.71     48.96 o 
  -7   4  17        1.98       -5.76     40.94 o 
  -6   4  17      693.64      689.30     65.44 o 
  -5   4  17     2103.69     2181.12    163.43 o 
  -4   4  17     1536.61     1758.44     96.22 o 
  -3   4  17     1741.29     1693.51    105.03 o 
  -2   4  17     5687.48     5650.79    155.30 o 
  -1   4  17     2575.45     2473.63    104.00 o 
   0   4  17        4.79      -23.07     30.64 o 
   1   4  17      245.04      239.23     40.42 o 
   2   4  17        0.74       44.33     35.66 o 
   3   4  17     1056.46     1051.09     68.67 o 
   4   4  17      222.89      237.60     47.62 o 
   5   4  17      469.23      564.11     74.80 o 
   6   4  17      742.38      843.30     75.11 o 
   7   4  17       15.27       56.97     71.76 o 
 -10   5  17      274.78      335.44     88.45 o 
  -9   5  17       10.44       94.93     70.01 o 
  -8   5  17      300.68      300.79    107.83 o 
  -7   5  17     1346.51     1514.25     94.86 o 
  -6   5  17      509.36      615.01    142.71 o 
  -5   5  17      501.54      564.42     71.26 o 
  -4   5  17      107.50      134.98     45.44 o 
  -3   5  17        3.05       69.13     40.83 o 
  -2   5  17      442.67      418.08    100.88 o 
  -1   5  17     2633.50     2559.22    107.14 o 
   0   5  17      813.68      829.01     76.69 o 
   1   5  17      165.85      182.31     42.47 o 
   2   5  17      465.23      529.76     54.84 o 
   3   5  17       21.37      -18.19     38.75 o 
   4   5  17        0.56      -22.37     46.94 o 
   5   5  17        4.55       21.69     40.77 o 
   6   5  17       66.10       46.56     52.56 o 
  -9   6  17      118.56       56.91     69.71 o 
  -8   6  17       84.83       44.34     67.89 o 
  -7   6  17      223.93      322.86     64.44 o 
  -6   6  17      373.92      303.00     79.12 o 
  -5   6  17      459.86      278.22     60.84 o 
  -4   6  17       22.92      -27.76     41.76 o 
  -3   6  17      246.38      249.20     50.67 o 
  -2   6  17      369.08      288.80     69.02 o 
  -1   6  17       24.10      -16.99     39.85 o 
   0   6  17        5.77       -5.59     40.77 o 
   1   6  17      342.14      257.81     52.07 o 
   2   6  17      273.54      310.10     63.12 o 
   3   6  17       10.32       68.08     43.29 o 
   4   6  17      331.43      280.47     53.14 o 
   5   6  17      125.48      118.26     54.06 o 
   6   6  17      187.37      177.77     61.53 o 
  -8   7  17       27.86      -87.31     69.18 o 
  -7   7  17        0.65       33.64     57.65 o 
  -6   7  17        1.91      -14.39     52.23 o 
  -5   7  17       14.34      -14.75     51.28 o 
  -4   7  17        7.86      -17.77     63.89 o 
  -3   7  17      125.74      116.42     48.68 o 
  -2   7  17       31.95       28.24     43.87 o 
  -1   7  17      271.43      311.31     56.10 o 
   0   7  17      210.69      207.73     62.93 o 
   1   7  17       54.59       43.85     45.64 o 
   2   7  17      239.31      255.93     54.84 o 
   3   7  17       72.75      118.13     51.70 o 
   4   7  17       33.63       78.39     49.18 o 
  -7   8  17      111.87      115.90     71.95 o 
  -6   8  17       78.03        4.48     60.10 o 
  -5   8  17        0.53      -13.45     52.06 o 
  -4   8  17      161.43      254.69     59.50 o 
  -3   8  17       23.51       49.03     51.39 o 
  -2   8  17        0.69       22.61     48.64 o 
  -1   8  17      157.37      116.68     54.96 o 
   0   8  17      448.47      417.19     65.42 o 
   1   8  17       15.22      -37.17     44.72 o 
   2   8  17        5.57        2.86     51.03 o 
   3   8  17      427.83      453.73     74.33 o 
  -4   9  17       35.40       77.48     59.02 o 
  -3   9  17        0.25      -21.80     50.88 o 
  -2   9  17       40.85       42.25     53.56 o 
  -1   9  17       28.17       55.00     56.65 o 
   0   9  17      182.79      225.35     60.06 o 
 -11   0  18      104.94      109.66     71.13 o 
 -10   0  18       27.21       59.44     58.32 o 
  -9   0  18      605.62      468.28     75.07 o 
  -8   0  18     1067.38     1118.58    107.88 o 
  -7   0  18      144.85      140.34     43.51 o 
  -6   0  18     5820.48     5752.05    351.49 o 
  -5   0  18     1282.93     1471.37    200.27 o 
  -4   0  18      211.62      217.98    121.25 o 
  -3   0  18       37.27       98.09    102.18 o 
  -2   0  18    12056.85    12848.62    716.61 o 
  -1   0  18     3778.22     3741.10    333.78 o 
   0   0  18      658.32      595.36    141.69 o 
   1   0  18     6023.40     6844.61    437.32 o 
   2   0  18     2644.58     2837.84    273.84 o 
   3   0  18       18.53       17.66     52.92 o 
   4   0  18        8.31      -68.59     55.34 o 
   5   0  18      144.66      230.99     72.50 o 
   6   0  18     1316.74     1461.84    177.11 o 
   7   0  18      691.39      866.47    149.86 o 
 -11   1  18      195.07      161.81     45.81 o 
 -10   1  18      124.90      109.67     41.80 o 
  -9   1  18     1251.69     1287.19     97.24 o 
  -8   1  18       23.23       10.03     35.00 o 
  -7   1  18      902.64      737.84     52.48 o 
  -6   1  18      207.98      122.81     47.52 o 
  -5   1  18       27.51       14.58     40.04 o 
  -4   1  18     2364.11     2372.01    205.17 o 
  -3   1  18      252.54      241.35     50.04 o 
  -2   1  18        8.70      -53.39     35.59 o 
  -1   1  18     1440.05     1627.65     92.83 o 
   0   1  18        6.78      -20.36     65.17 o 
   1   1  18      984.62     1199.18    130.40 o 
   2   1  18      531.21      601.10    111.03 o 
   3   1  18       59.76       93.46     50.04 o 
   4   1  18     1261.71     1437.26     84.86 o 
   5   1  18      199.28       87.29     45.48 o 
   6   1  18       67.23       13.31     65.56 o 
   7   1  18       63.64       98.92     73.65 o 
 -11   2  18        2.47       14.45     56.35 o 
 -10   2  18       13.99       55.44     35.14 o 
  -9   2  18      377.15      387.42     60.26 o 
  -8   2  18      204.52      187.25     40.01 o 
  -7   2  18      221.39      119.07     41.42 o 
  -6   2  18      471.46      479.19     50.89 o 
  -5   2  18       40.31       53.85     43.65 o 
  -4   2  18     2205.11     2226.35    114.45 o 
  -3   2  18     1821.18     1748.99    107.37 o 
  -2   2  18       30.87       12.48     30.17 o 
  -1   2  18      595.18      643.47     65.03 o 
   0   2  18      891.08      921.70     65.19 o 
   1   2  18      329.22      368.80     42.64 o 
   2   2  18       45.36       24.53     28.14 o 
   3   2  18       40.37       40.55     31.96 o 
   4   2  18        4.23       39.71     35.06 o 
   5   2  18      102.14      111.65     47.72 o 
   6   2  18       23.76       72.74     54.83 o 
   7   2  18       67.71      180.25     79.37 o 
 -11   3  18       25.62      -25.64     70.21 o 
 -10   3  18       11.34       -3.23     64.52 o 
  -9   3  18       63.50       68.87     63.05 o 
  -8   3  18      284.08      184.53     50.35 o 
  -7   3  18        4.19       36.91     42.64 o 
  -6   3  18      695.68      588.33     62.44 o 
  -5   3  18      355.67      305.25     54.17 o 
  -4   3  18      174.30       63.50     70.20 o 
  -3   3  18     1089.26      969.54     63.12 o 
  -2   3  18       38.68       26.63     33.40 o 
  -1   3  18      207.03      242.16     41.24 o 
   0   3  18      713.57      786.27     77.16 o 
   1   3  18      936.84      929.86     53.44 o 
   2   3  18      704.96      786.19     51.05 o 
   3   3  18      536.64      653.13     50.46 o 
   4   3  18      242.41      279.93     58.11 o 
   5   3  18      541.55      557.76     51.43 o 
   6   3  18      267.13      304.29     51.08 o 
   7   3  18        7.57        0.00    107.63 o 
 -10   4  18       42.38        5.33     64.35 o 
  -9   4  18       14.95      111.56     67.67 o 
  -8   4  18      108.56      107.78     48.19 o 
  -7   4  18      414.57      442.34     63.91 o 
  -6   4  18      955.92     1018.53    104.26 o 
  -5   4  18        3.41       28.75     43.84 o 
  -4   4  18      278.67      279.39     53.08 o 
  -3   4  18      788.37      705.18     56.80 o 
  -2   4  18       10.99       -6.21     23.28 o 
  -1   4  18      247.50      261.12     59.58 o 
   0   4  18      757.64      535.56     82.98 o 
   1   4  18      124.92      119.81     35.74 o 
   2   4  18        2.46      -25.45     35.51 o 
   3   4  18      809.92      669.05     72.77 o 
   4   4  18        5.69      -19.43     37.95 o 
   5   4  18      269.74      301.66     54.58 o 
   6   4  18      250.04      197.68     81.21 o 
 -10   5  18       57.21       48.36    108.31 o 
  -9   5  18       50.03       58.68     67.89 o 
  -8   5  18       16.24       78.19     59.14 o 
  -7   5  18      856.05     1048.81    106.58 o 
  -6   5  18       24.79       12.95     75.90 o 
  -5   5  18      134.31       77.68     52.05 o 
  -4   5  18     2978.86     2893.47    123.14 o 
  -3   5  18        0.39       -0.46     38.55 o 
  -2   5  18      262.77      185.51     47.00 o 
  -1   5  18     3191.89     3272.09    117.68 o 
   0   5  18      175.24      193.85     65.71 o 
   1   5  18     2149.09     2059.97     96.82 o 
   2   5  18      147.90      111.08     44.26 o 
   3   5  18      449.30      458.74     64.27 o 
   4   5  18     1915.12     1960.27     99.51 o 
   5   5  18      459.34      377.98     52.91 o 
   6   5  18       50.28      155.22     58.08 o 
  -9   6  18      117.66      184.53    117.85 o 
  -8   6  18       69.47       54.34     60.92 o 
  -7   6  18      532.60      516.82     77.92 o 
  -6   6  18      829.62      843.48     88.75 o 
  -5   6  18        9.48       31.63     54.19 o 
  -4   6  18       23.36      -24.28     45.92 o 
  -3   6  18       57.52       59.71     46.18 o 
  -2   6  18      987.75      943.86     75.00 o 
  -1   6  18      901.93      994.13     88.10 o 
   0   6  18       70.39       54.05     44.93 o 
   1   6  18      661.03      677.20     72.76 o 
   2   6  18      525.76      634.78     63.79 o 
   3   6  18       34.31       24.93     44.44 o 
   4   6  18        0.03       45.63     48.41 o 
   5   6  18       15.17       50.63     46.28 o 
  -8   7  18      396.45      449.33     95.58 o 
  -7   7  18       28.78       32.15     61.24 o 
  -6   7  18        2.00      -40.32     53.11 o 
  -5   7  18        4.82       27.99     55.56 o 
  -4   7  18      191.59      204.62     78.26 o 
  -3   7  18      198.03      175.53     65.29 o 
  -2   7  18      208.58      244.42     54.64 o 
  -1   7  18      190.10      165.76     53.74 o 
   0   7  18       73.15      185.36     53.54 o 
   1   7  18       19.74       95.24     55.85 o 
   2   7  18       15.27       46.19     50.57 o 
   3   7  18       29.21      -19.04     44.94 o 
   4   7  18       50.48      108.57     53.57 o 
  -6   8  18      103.57        7.15     59.03 o 
  -5   8  18       78.61      105.00     64.76 o 
  -4   8  18       63.45       77.48     54.83 o 
  -3   8  18       24.04       15.72     60.96 o 
  -2   8  18       20.85       -5.81     61.75 o 
  -1   8  18      240.67      256.98     62.53 o 
   0   8  18      567.20      601.91     72.22 o 
   1   8  18      423.80      442.61     87.90 o 
   2   8  18      104.24      105.43     57.28 o 
 -11   1  19       31.17       57.77     49.11 o 
 -10   1  19       51.59       72.80     50.91 o 
  -9   1  19       51.20       37.16     94.18 o 
  -8   1  19      171.75      168.92     41.13 o 
  -7   1  19     1113.68     1087.58     86.92 o 
  -6   1  19      446.79      489.62     62.78 o 
  -5   1  19       43.09        7.84     49.05 o 
  -4   1  19      696.05      842.59    121.38 o 
  -3   1  19      606.76      670.20    113.04 o 
  -2   1  19      491.53      316.05     90.04 o 
  -1   1  19      206.15      154.39     76.22 o 
   0   1  19      461.20      441.30    100.66 o 
   1   1  19     1121.88     1322.62    146.46 o 
   2   1  19      165.08      162.02     74.97 o 
   3   1  19       54.14       57.46     50.06 o 
   4   1  19     1963.04     2059.70    104.11 o 
   5   1  19      690.92      805.14     72.01 o 
   6   1  19      126.66      147.58     74.97 o 
   7   1  19      693.55      640.27    101.77 o 
 -11   2  19      182.97      366.89     88.11 o 
 -10   2  19      196.16      237.68     59.77 o 
  -9   2  19      149.25       93.93     49.99 o 
  -8   2  19      396.01      459.67     56.18 o 
  -7   2  19      152.09      144.04     42.78 o 
  -6   2  19      470.21      448.42     51.90 o 
  -5   2  19      197.46      252.42     53.73 o 
  -4   2  19      295.32      255.31     49.85 o 
  -3   2  19     4189.76     4303.33    153.96 o 
  -2   2  19      481.15      492.44     47.63 o 
  -1   2  19        6.55       26.99     33.96 o 
   0   2  19     1765.47     1825.44     99.68 o 
   1   2  19       31.52       54.79     62.28 o 
   2   2  19     1712.19     1861.95    103.55 o 
   3   2  19       93.92       98.43     47.13 o 
   4   2  19        2.72       20.32     44.33 o 
   5   2  19     1236.32     1372.08     88.12 o 
   6   2  19        7.40      -82.40    115.80 o 
   7   2  19      106.66       33.79     78.47 o 
 -10   3  19       79.13      136.84     74.16 o 
  -9   3  19      558.63      562.66    117.16 o 
  -8   3  19      997.89     1129.64     91.83 o 
  -7   3  19      904.64      889.06     89.67 o 
  -6   3  19      903.14     1046.85     80.01 o 
  -5   3  19     2669.37     2595.46    119.38 o 
  -4   3  19        3.66      -14.89     40.43 o 
  -3   3  19      268.94      221.39     44.21 o 
  -2   3  19      458.60      420.71     49.19 o 
  -1   3  19     2327.05     2254.35     94.06 o 
   0   3  19     1792.22     2063.39    104.57 o 
   1   3  19        8.14        0.58     36.31 o 
   2   3  19     2458.41     2600.00    104.00 o 
   3   3  19     1361.94     1458.16    122.25 o 
   4   3  19       25.13       13.29     47.52 o 
   5   3  19        1.54       -3.41     50.96 o 
   6   3  19       10.46      179.83    103.54 o 
 -10   4  19       75.58       77.01     73.22 o 
  -9   4  19       17.42      -36.22     64.16 o 
  -8   4  19      347.54      349.25     53.49 o 
  -7   4  19       30.16        6.91     47.13 o 
  -6   4  19       91.99      111.67     51.10 o 
  -5   4  19        9.19       41.36     47.15 o 
  -4   4  19        5.01       91.40     48.08 o 
  -3   4  19      139.81      122.38     47.57 o 
  -2   4  19      118.42       93.13     39.80 o 
  -1   4  19      347.89      367.30     49.01 o 
   0   4  19      112.31      132.52     42.05 o 
   1   4  19       73.94      126.72     42.36 o 
   2   4  19     1948.31     1788.68     91.03 o 
   3   4  19      565.28      606.13     60.48 o 
   4   4  19      410.56      430.21     61.06 o 
   5   4  19     1250.77     1188.00    104.61 o 
   6   4  19       12.11       35.28     43.42 o 
  -9   5  19        3.74       25.68     71.93 o 
  -8   5  19        0.49        7.19     55.32 o 
  -7   5  19      380.50      328.39     60.17 o 
  -6   5  19       79.38      119.53     52.48 o 
  -5   5  19      104.23       79.14     51.67 o 
  -4   5  19       53.87       16.18     41.95 o 
  -3   5  19        5.86      -39.55     37.06 o 
  -2   5  19      282.46      260.29     49.31 o 
  -1   5  19     1620.57     1452.91     82.08 o 
   0   5  19      223.61      226.07     48.90 o 
   1   5  19       42.87       65.92     43.79 o 
   2   5  19      107.05       82.29     44.37 o 
   3   5  19       34.21       27.72     44.59 o 
   4   5  19       71.50       21.94     64.15 o 
   5   5  19      188.90      338.52     60.14 o 
  -8   6  19       18.16      -57.39     58.93 o 
  -7   6  19      274.57      272.95     63.84 o 
  -6   6  19        0.50      -69.04     59.62 o 
  -5   6  19      102.18       75.16     57.87 o 
  -4   6  19     1735.19     1777.14    116.61 o 
  -3   6  19      307.02      318.43     57.64 o 
  -2   6  19      938.36      918.83     77.58 o 
  -1   6  19     1208.45     1329.78     89.45 o 
   0   6  19       13.67      -49.90     41.02 o 
   1   6  19      287.00      236.15     62.99 o 
   2   6  19      279.82      194.36     52.10 o 
   3   6  19       47.22       84.07     48.78 o 
   4   6  19       26.55       42.70     50.04 o 
  -7   7  19       23.65      -10.78     62.32 o 
  -6   7  19        2.73       32.16     62.43 o 
  -5   7  19      107.48      183.86     67.72 o 
  -4   7  19        2.99       -5.56     51.34 o 
  -3   7  19        6.34       22.29     49.85 o 
  -2   7  19      204.97      236.87     58.95 o 
  -1   7  19      128.80       59.93     82.59 o 
   0   7  19      201.85      192.71     55.80 o 
   1   7  19      184.80      152.59     55.42 o 
   2   7  19        9.07       45.64     49.44 o 
   3   7  19      192.59      216.84     58.41 o 
  -5   8  19      135.87      120.10     67.96 o 
  -4   8  19        2.05      -36.22     53.51 o 
  -3   8  19      573.33      610.27     72.39 o 
  -2   8  19      220.98      273.46     62.24 o 
  -1   8  19        0.39      -57.48     49.97 o 
   0   8  19      399.65      410.49     70.01 o 
   1   8  19        7.89       27.13     54.11 o 
 -10   0  20       26.08     -122.61     81.74 o 
  -9   0  20       66.49      111.72     94.00 o 
  -8   0  20       92.39       36.58     74.93 o 
  -7   0  20       81.48       94.58     64.69 o 
  -6   0  20     1920.51     2465.91    269.75 o 
  -5   0  20     1114.92     1057.21    183.92 o 
  -4   0  20     1382.41     1611.70    223.43 o 
  -3   0  20      583.54      468.66    143.05 o 
  -2   0  20        7.96       44.96    100.82 o 
  -1   0  20     1928.65     1876.00    243.87 o 
   0   0  20        7.25       17.71    104.90 o 
   1   0  20      962.27     1205.71    190.73 o 
   2   0  20     1240.94     1114.43    183.92 o 
   3   0  20       30.64      137.15     68.74 o 
   4   0  20      453.59      460.61     90.60 o 
   5   0  20     1061.05      952.47    145.09 o 
   6   0  20      341.27      553.13    130.79 o 
 -10   1  20       94.76      188.52     72.17 o 
  -9   1  20       17.98        3.09     57.42 o 
  -8   1  20      250.10      226.02     51.45 o 
  -7   1  20       58.33       25.85     29.82 o 
  -6   1  20      233.12      316.78     90.54 o 
  -5   1  20     2335.06     2536.59    194.42 o 
  -4   1  20      201.94      206.54     86.12 o 
  -3   1  20      146.25       86.04    134.19 o 
  -2   1  20      667.31      735.61    115.55 o 
  -1   1  20       41.06       62.17     70.76 o 
   0   1  20       61.84       18.24     69.34 o 
   1   1  20       26.22       24.24     69.72 o 
   2   1  20       85.52      260.39     80.77 o 
   3   1  20     1726.57     2112.86    126.99 o 
   4   1  20      301.29      305.44     56.23 o 
   5   1  20        1.98       28.12     48.64 o 
   6   1  20      297.13      273.19     81.86 o 
 -10   2  20        1.47      -38.44     66.76 o 
  -9   2  20       36.78       16.35     62.06 o 
  -8   2  20      508.18      583.84     54.80 o 
  -7   2  20       37.36       33.63     39.12 o 
  -6   2  20       28.44        9.04     38.86 o 
  -5   2  20        4.40      -22.20     49.55 o 
  -4   2  20       66.10      132.68     67.54 o 
  -3   2  20      418.35      410.50     83.29 o 
  -2   2  20     2108.58     2017.77    147.75 o 
  -1   2  20      844.64      856.47    104.20 o 
   0   2  20     1329.30     1352.12    129.24 o 
   1   2  20     2752.11     2939.45    175.31 o 
   2   2  20      420.34      475.19     64.20 o 
   3   2  20      544.90      706.61     88.52 o 
   4   2  20      475.62      484.79     63.23 o 
   5   2  20       15.62       46.66     50.67 o 
   6   2  20       24.40       41.40     71.38 o 
 -10   3  20        2.34       32.75     70.65 o 
  -9   3  20      193.86       81.70     67.67 o 
  -8   3  20       99.94       71.55     54.67 o 
  -7   3  20       47.84       -2.30     51.91 o 
  -6   3  20      341.20      364.62    119.17 o 
  -5   3  20      133.69      146.15     50.99 o 
  -4   3  20       71.01       16.12     45.65 o 
  -3   3  20       21.74      -30.02     36.80 o 
  -2   3  20       68.60      111.68     39.14 o 
  -1   3  20       80.84       47.75     39.41 o 
   0   3  20      564.31      588.08     55.61 o 
   1   3  20       52.46       44.13     59.39 o 
   2   3  20       23.60      128.58     79.76 o 
   3   3  20      706.98      731.30    115.53 o 
   4   3  20        7.12      -28.99     52.19 o 
   5   3  20        2.64      -22.65     52.34 o 
   6   3  20      121.87      200.27    122.61 o 
  -9   4  20       24.64      -30.34     65.56 o 
  -8   4  20      189.97      192.61     50.65 o 
  -7   4  20      284.14      261.23     59.24 o 
  -6   4  20      143.29      184.45     56.20 o 
  -5   4  20        1.59      -40.03     45.88 o 
  -4   4  20        4.71      -32.07     43.78 o 
  -3   4  20      856.62      701.92     62.46 o 
  -2   4  20      871.68      830.52     94.47 o 
  -1   4  20      408.03      351.91     74.70 o 
   0   4  20      753.58      626.54     89.90 o 
   1   4  20      514.95      523.70     57.87 o 
   2   4  20       52.88       34.09     43.41 o 
   3   4  20       10.31      -63.12     42.08 o 
   4   4  20      348.72      377.70     67.43 o 
   5   4  20       64.36      111.97     59.47 o 
  -9   5  20      153.95      361.58     87.95 o 
  -8   5  20       61.95       61.73     62.09 o 
  -7   5  20      203.62      167.61     58.18 o 
  -6   5  20      112.30       91.54     60.57 o 
  -5   5  20       16.15       35.57     51.26 o 
  -4   5  20        2.27      -18.30     44.55 o 
  -3   5  20      142.61      178.40     49.41 o 
  -2   5  20      732.64      723.68     94.49 o 
  -1   5  20      847.09      774.97     67.07 o 
   0   5  20      159.03      144.49     47.00 o 
   1   5  20      121.51      166.95     48.59 o 
   2   5  20      143.52      168.76     49.77 o 
   3   5  20      307.03      346.16     80.78 o 
   4   5  20        2.67       12.22     49.14 o 
  -8   6  20      415.49      440.20     94.37 o 
  -7   6  20      296.56      342.71     68.84 o 
  -6   6  20        0.62      -35.19     52.89 o 
  -5   6  20      141.88       73.99     55.02 o 
  -4   6  20      315.49      229.37     55.18 o 
  -3   6  20        3.48       27.05     44.29 o 
  -2   6  20      465.28      455.11     76.45 o 
  -1   6  20      206.54      182.66     67.97 o 
   0   6  20      118.99      143.09     50.18 o 
   1   6  20      415.95      336.41     55.51 o 
   2   6  20        1.57       13.17     47.27 o 
   3   6  20       18.76       16.90     48.46 o 
  -6   7  20       88.00      118.25     72.51 o 
  -5   7  20      312.89      370.80     78.68 o 
  -4   7  20      609.93      540.18     73.33 o 
  -3   7  20      985.48      928.94     97.08 o 
  -2   7  20      325.47      351.00     66.07 o 
  -1   7  20        8.42       -7.13     49.04 o 
   0   7  20        4.38       45.34     51.16 o 
   1   7  20      100.95      121.82     53.96 o 
   2   7  20      346.31      520.50     65.88 o 
  -3   8  20        3.79      -29.35     56.19 o 
  -2   8  20        0.22      -32.61     55.66 o 
 -10   1  21      190.47      229.99     77.00 o 
  -9   1  21     1012.32     1262.07    234.33 o 
  -8   1  21      228.90      178.28     58.94 o 
  -7   1  21      560.31      741.94    115.59 o 
  -6   1  21      995.75      884.05    122.69 o 
  -5   1  21       94.13      148.39     87.52 o 
  -4   1  21      200.09      272.13     91.36 o 
  -3   1  21      679.02      950.71    239.10 o 
  -2   1  21      150.37      220.02     83.97 o 
  -1   1  21       23.33       44.62     73.71 o 
   0   1  21        1.20      -95.44     63.62 o 
   1   1  21      229.26      303.13     91.52 o 
   2   1  21      883.56      983.45    126.19 o 
   3   1  21        0.97      -21.91     79.93 o 
   4   1  21        2.92       78.37     52.90 o 
   5   1  21      546.80      485.76     66.28 o 
 -10   2  21       59.66       73.57    103.54 o 
  -9   2  21       67.62       80.38    104.90 o 
  -8   2  21      836.31      903.23    120.41 o 
  -7   2  21       54.75      118.58     82.42 o 
  -6   2  21        8.81       25.70     89.24 o 
  -5   2  21      146.86       71.81     94.00 o 
  -4   2  21     1855.98     1935.94    175.32 o 
  -3   2  21       56.08      -16.01     75.25 o 
  -2   2  21      444.48      512.53    137.50 o 
  -1   2  21      379.46      340.39     78.68 o 
   0   2  21      126.77       23.66     62.97 o 
   1   2  21     2116.18     2258.32    187.59 o 
   2   2  21      234.61      271.71     64.14 o 
   3   2  21      141.49      110.85     61.34 o 
   4   2  21     1723.08     1633.54     98.19 o 
   5   2  21      152.20      256.57     60.05 o 
  -9   3  21      276.67      361.96     81.42 o 
  -8   3  21       65.03       97.72     51.59 o 
  -7   3  21       71.87       72.73     58.23 o 
  -6   3  21      599.68      573.14     95.18 o 
  -5   3  21      246.51      225.73     57.33 o 
  -4   3  21       99.26      124.02     50.01 o 
  -3   3  21       18.29      -21.12     50.79 o 
  -2   3  21      928.81     1030.24    206.22 o 
  -1   3  21     1229.44      954.15    110.84 o 
   0   3  21        4.19        1.26     65.80 o 
   1   3  21      156.02       98.84     77.89 o 
   2   3  21      380.68      414.19    107.25 o 
   3   3  21      411.69      375.59     84.10 o 
   4   3  21      551.82      653.90    103.04 o 
   5   3  21       74.26      120.10     68.74 o 
  -9   4  21       93.61      100.47     73.85 o 
  -8   4  21      303.66      306.42     73.23 o 
  -7   4  21       20.58       36.38     52.02 o 
  -6   4  21      224.36      161.89     72.17 o 
  -5   4  21      103.78       98.09     53.89 o 
  -4   4  21     1902.78     1769.18    110.60 o 
  -3   4  21     1553.87     1706.99     92.10 o 
  -2   4  21      225.31      214.45     48.84 o 
  -1   4  21      846.61      885.98     68.33 o 
   0   4  21      618.95      530.45     59.61 o 
   1   4  21       78.57       14.19     61.75 o 
   2   4  21      131.41      121.76     78.11 o 
   3   4  21        1.06       11.40     70.92 o 
   4   4  21      205.79      236.17     80.52 o 
  -8   5  21      102.63       59.01    149.18 o 
  -7   5  21      185.82      183.97     65.47 o 
  -6   5  21      195.47      242.40     64.03 o 
  -5   5  21      293.61      344.44     65.89 o 
  -4   5  21      144.41      100.83     55.37 o 
  -3   5  21       13.87      -61.97     41.32 o 
  -2   5  21        2.25      -54.25     36.17 o 
  -1   5  21      167.85       73.03     31.12 o 
   0   5  21      664.60      698.26     80.74 o 
   1   5  21      100.32      103.93     40.63 o 
   2   5  21      210.09      153.32     37.73 o 
   3   5  21      202.34      179.02     64.79 o 
  -7   6  21       54.26      -87.01     58.01 o 
  -6   6  21      112.28       29.71     57.96 o 
  -5   6  21       19.13      155.82     60.66 o 
  -4   6  21       50.19       36.52     78.94 o 
  -3   6  21       18.81       13.65     48.96 o 
  -2   6  21       12.66       14.45     66.40 o 
  -1   6  21       40.90       22.05     49.31 o 
   0   6  21      136.94      140.35     51.18 o 
   1   6  21       73.16       69.81     51.43 o 
   2   6  21      433.20      458.57     64.94 o 
  -5   7  21      113.09       55.71     62.31 o 
  -4   7  21        6.17      -73.26     54.49 o 
  -3   7  21     1299.64     1298.95     90.84 o 
  -2   7  21        1.85       32.68     52.69 o 
  -1   7  21      221.62      249.14     59.01 o 
   0   7  21       33.26       -0.23     49.79 o 
  -9   0  22        3.97      -24.52     85.83 o 
  -8   0  22      559.56      777.24    106.69 o 
  -7   0  22      228.88      204.36    130.79 o 
  -6   0  22      263.87      264.30    126.70 o 
  -5   0  22     1057.22     1513.61    223.43 o 
  -4   0  22      793.79      737.05    178.47 o 
  -3   0  22     1297.13     1282.00    208.44 o 
  -2   0  22       15.41       46.32    121.25 o 
  -1   0  22     3726.04     3978.16    367.84 o 
   0   0  22     6674.60     7010.82    468.66 o 
   1   0  22     1046.33      978.19    190.73 o 
   2   0  22     1636.35     1623.96    217.98 o 
   3   0  22     2863.74     2855.86    181.93 o 
   4   0  22       10.70       10.78     72.73 o 
   5   0  22      159.36      245.82     87.41 o 
  -9   1  22       14.76       35.28     64.20 o 
  -8   1  22       71.29       64.71     32.84 o 
  -7   1  22      101.31       96.42     59.97 o 
  -6   1  22      107.97      160.10     85.06 o 
  -5   1  22      348.13      320.68     94.80 o 
  -4   1  22      216.10      358.05    101.63 o 
  -3   1  22      396.33      409.94    158.72 o 
  -2   1  22      926.91     1159.43    146.42 o 
  -1   1  22      418.15      516.51    111.55 o 
   0   1  22       80.57       12.03     77.19 o 
   1   1  22       66.06      126.61    103.54 o 
   2   1  22      999.96      966.94    124.53 o 
   3   1  22      120.71       70.45     60.56 o 
   4   1  22        6.67      -16.30     50.23 o 
   5   1  22      304.12      405.96     65.74 o 
  -9   2  22      158.40      212.53    121.25 o 
  -8   2  22      335.13      320.57     73.35 o 
  -7   2  22       28.12       84.96     83.22 o 
  -6   2  22       25.47      185.61     89.34 o 
  -5   2  22      649.07      632.94    157.36 o 
  -4   2  22      261.18      343.66    101.36 o 
  -3   2  22      252.42      222.50     94.86 o 
  -2   2  22      496.19      403.57    108.35 o 
  -1   2  22      135.61      -53.78     75.12 o 
   0   2  22        1.47      198.59     85.59 o 
   1   2  22       43.38      102.45     81.78 o 
   2   2  22       59.60      -61.88     73.20 o 
   3   2  22        1.93       31.21     77.39 o 
   4   2  22      146.42      182.05     84.57 o 
  -9   3  22       49.00       27.25    108.99 o 
  -8   3  22        9.19      -34.92     90.11 o 
  -7   3  22      176.21      258.69     97.95 o 
  -6   3  22        2.20       25.71    147.82 o 
  -5   3  22      245.72      356.88     86.42 o 
  -4   3  22      375.43      394.50     88.38 o 
  -3   3  22       19.20       31.19     70.22 o 
  -2   3  22      157.62       63.57     69.74 o 
  -1   3  22      398.52      356.26     90.05 o 
   0   3  22        1.05       22.21     65.59 o 
   1   3  22       34.34      100.26     71.39 o 
   2   3  22       26.66       58.44     68.27 o 
   3   3  22       32.49      124.32     76.70 o 
   4   3  22      205.85      180.79     71.53 o 
  -8   4  22        2.94       14.18     75.91 o 
  -7   4  22        3.58      122.72     58.40 o 
  -6   4  22       11.95      -20.58     52.25 o 
  -5   4  22      210.37      281.36     80.82 o 
  -4   4  22       30.61      -17.52     50.44 o 
  -3   4  22      253.16      358.79     73.61 o 
  -2   4  22      307.08      240.59     90.80 o 
  -1   4  22        5.17        5.36     70.91 o 
   0   4  22      137.70      200.67     83.86 o 
   1   4  22      517.92      559.98    213.23 o 
   2   4  22      118.03       64.79     79.14 o 
   3   4  22       44.29      115.84     74.58 o 
  -7   5  22        2.27       60.66     59.78 o 
  -6   5  22      423.99      525.90     91.05 o 
  -5   5  22      399.15      377.54     71.86 o 
  -4   5  22       82.94       99.12     57.78 o 
  -3   5  22     1426.23     1270.06    102.45 o 
  -2   5  22      667.11      625.35     65.18 o 
  -1   5  22       37.92       21.70     46.92 o 
   0   5  22      139.07      155.34     75.88 o 
   1   5  22        2.19       60.21     60.14 o 
   2   5  22      680.47      817.44    117.45 o 
  -6   6  22        1.35       30.54     59.29 o 
  -5   6  22      176.37       90.70     62.05 o 
  -4   6  22       25.48      -47.02     57.23 o 
  -3   6  22      227.33      145.98     78.86 o 
  -2   6  22        0.51       52.87     52.05 o 
  -1   6  22       84.41      115.47     70.60 o 
   0   6  22      419.75      330.52     60.97 o 
   1   6  22        1.70       -6.73     53.26 o 
  -9   1  23       27.90       16.55     50.38 o 
  -8   1  23       39.32      -25.24     40.71 o 
  -7   1  23       24.80       33.66     59.06 o 
  -6   1  23      157.21       24.55     85.67 o 
  -5   1  23      339.15      251.99     98.25 o 
  -4   1  23      247.20      180.54    140.33 o 
  -3   1  23      665.20      871.57    130.92 o 
  -2   1  23      842.97      918.92    130.53 o 
  -1   1  23       25.77       -6.69     77.75 o 
   0   1  23      109.63       20.13     78.15 o 
   1   1  23      700.76      830.37    148.50 o 
   2   1  23        2.15       91.33     61.19 o 
   3   1  23      350.54      438.15     81.41 o 
   4   1  23       68.39      115.58     57.73 o 
  -8   2  23       11.64       13.90     64.47 o 
  -7   2  23       44.46       72.86     85.67 o 
  -6   2  23       24.12       16.36     83.23 o 
  -5   2  23      538.49      764.95    127.64 o 
  -4   2  23      387.41      346.83    103.94 o 
  -3   2  23      113.54       -7.50     88.55 o 
  -2   2  23     1201.93     1104.28    145.66 o 
  -1   2  23     1335.72     1309.04    155.53 o 
   0   2  23       48.84       -4.96     82.70 o 
   1   2  23       27.26       30.56     84.51 o 
   2   2  23      273.57      281.26    159.40 o 
   3   2  23      441.38      289.09    185.28 o 
   4   2  23       21.61      -36.22     62.61 o 
  -8   3  23      238.03      210.04     98.57 o 
  -7   3  23     1022.19     1154.29    147.76 o 
  -6   3  23      474.25      624.84    122.76 o 
  -5   3  23      213.49      213.16    102.10 o 
  -4   3  23     1101.82      961.78    123.32 o 
  -3   3  23      123.69      120.52     76.43 o 
  -2   3  23      210.84      424.33     95.34 o 
  -1   3  23       60.06       63.25     71.76 o 
   0   3  23       61.76      162.93     79.55 o 
   1   3  23     1032.78     1168.48    193.74 o 
   2   3  23       26.94       -4.60     69.32 o 
   3   3  23        0.04      -45.97    179.15 o 
  -7   4  23       39.46       99.56     99.97 o 
  -6   4  23       21.64      139.83     82.90 o 
  -5   4  23      192.08      156.44     82.33 o 
  -4   4  23      207.35      262.36     92.39 o 
  -3   4  23       84.76      -14.08     75.07 o 
  -2   4  23        8.28       -6.06     71.42 o 
  -1   4  23        0.68     -110.69     74.26 o 
   0   4  23      499.69      536.04    100.46 o 
   1   4  23      405.75      559.14    174.23 o 
   2   4  23      189.42      203.74     87.43 o 
  -6   5  23       28.67      -33.25     56.59 o 
  -5   5  23       10.48      -12.76     60.07 o 
  -4   5  23       33.51       18.00     55.67 o 
  -3   5  23       35.97       89.16     70.40 o 
  -2   5  23        1.07      142.27     84.10 o 
  -1   5  23      194.88      163.94     91.13 o 
   0   5  23      195.50      198.57     93.27 o 
   1   5  23        0.95     -111.46     74.30 o 
  -4   6  23        6.77       33.00     64.21 o 
  -3   6  23       44.66       51.90     55.51 o 
  -2   6  23       37.38       45.23     65.29 o 
  -1   6  23      226.03      185.80     64.08 o 
  -8   0  24       18.22       60.23     76.19 o 
  -7   0  24        8.11      -51.77    117.16 o 
  -6   0  24     1202.47     1392.35    228.88 o 
  -5   0  24      210.44      257.49    144.41 o 
  -4   0  24        2.89      -10.90    114.44 o 
  -3   0  24     1001.61     1025.87    201.63 o 
  -2   0  24       20.30     -110.35    103.54 o 
  -1   0  24      823.12      796.99    178.47 o 
   0   0  24      140.07      298.36    136.24 o 
   1   0  24       11.19      114.44    108.99 o 
   2   0  24      335.40      498.63    149.86 o 
   3   0  24      211.76      269.96     89.76 o 
  -8   1  24      142.82      215.36     74.75 o 
  -7   1  24      290.18      292.37    103.48 o 
  -6   1  24       54.35        3.10     82.70 o 
  -5   1  24        4.10      -18.39     78.03 o 
  -4   1  24      615.08      606.77    116.90 o 
  -3   1  24      410.73      658.58    175.75 o 
  -2   1  24       67.93      173.44     91.03 o 
  -1   1  24      219.30      220.12     92.96 o 
   0   1  24      232.99      375.07    147.14 o 
   1   1  24      293.14      480.11    111.72 o 
   2   1  24      545.15      697.29     89.65 o 
   3   1  24        0.54      -15.55     51.98 o 
  -8   2  24      396.25      351.73     80.12 o 
  -7   2  24      171.17       77.10     88.79 o 
  -6   2  24      208.48      155.53    168.25 o 
  -5   2  24      223.81      312.83    103.56 o 
  -4   2  24        1.76       74.67    117.85 o 
  -3   2  24       19.61       31.42     89.03 o 
  -2   2  24      361.24      367.91    161.44 o 
  -1   2  24      927.26     1030.51    144.96 o 
   0   2  24      540.82      692.21    126.68 o 
   1   2  24      909.15      800.09    201.63 o 
   2   2  24      702.18      828.68    128.01 o 
  -7   3  24      101.24       20.79     93.31 o 
  -6   3  24      214.86      219.16    100.81 o 
  -5   3  24       55.24     -111.98     74.65 o 
  -4   3  24      103.85       36.55     95.82 o 
  -3   3  24       64.87      159.31     99.10 o 
  -2   3  24       18.55     -104.24     69.49 o 
  -1   3  24       64.77       83.78     78.12 o 
   0   3  24       43.46       59.12     78.25 o 
   1   3  24       48.34       21.89     89.45 o 
   2   3  24        0.64      -86.40     80.44 o 
  -6   4  24      285.87      279.41    112.74 o 
  -5   4  24        9.22      -34.68     82.06 o 
  -4   4  24       69.19       28.68     76.99 o 
  -3   4  24        1.96     -107.64     71.76 o 
  -2   4  24       92.03      166.74     86.65 o 
  -1   4  24      327.16      376.45    144.28 o 
   0   4  24       17.45       24.46     82.44 o 
   1   4  24        1.47      -42.23     79.04 o 
  -4   5  24        1.20      -57.25     76.53 o 
  -3   5  24        9.59      -23.50     82.55 o 
  -2   5  24      141.49      279.86     96.70 o 
  -1   5  24       26.32      181.42     93.18 o 
  -7   1  25      259.51      246.83    100.58 o 
  -6   1  25      122.62      100.49     96.10 o 
  -5   1  25      695.18      847.63    138.12 o 
  -4   1  25      434.17      406.15    147.82 o 
  -3   1  25        7.30      168.04     97.07 o 
  -2   1  25      319.78      465.28    116.57 o 
  -1   1  25      171.05      344.93    104.04 o 
   0   1  25      111.75       28.91    111.72 o 
   1   1  25        4.62      -59.68     78.30 o 
   2   1  25        0.81      -14.07     85.33 o 
  -6   2  25      370.11      253.90    109.18 o 
  -5   2  25      529.85      649.07    123.32 o 
  -4   2  25        9.36     -101.70     81.65 o 
  -3   2  25      444.15      572.75    132.15 o 
  -2   2  25      462.20      599.31    121.52 o 
  -1   2  25      155.21      149.37    100.64 o 
   0   2  25        3.93       23.23     87.67 o 
   1   2  25       41.34      -88.23     83.13 o 
  -6   3  25      123.79       97.92    102.32 o 
  -5   3  25       23.33      -12.90     93.30 o 
  -4   3  25       48.59        7.22     94.59 o 
  -3   3  25      592.89      447.93    121.07 o 
  -2   3  25      143.41      125.80     99.47 o 
  -1   3  25      207.90      214.66    144.41 o 
   0   3  25     1560.14     1406.80    168.82 o 
  -4   4  25       33.61       83.81     86.91 o 
  -3   4  25      468.53      742.51    154.46 o 
  -2   4  25      439.56      579.37    120.01 o 
  -1   4  25       41.67       20.02     82.21 o 
  -6   0  26      354.91      645.77    179.83 o 
  -5   0  26      132.53       88.55    125.34 o 
  -4   0  26      300.40       38.15    121.25 o 
  -3   0  26       29.49      -72.21    107.63 o 
  -2   0  26      590.48      728.87    181.20 o 
  -1   0  26      588.47      427.79    148.50 o 
   0   0  26      373.14      322.88    149.86 o 
  -5   1  26       32.44       64.85     90.94 o 
  -4   1  26      476.59      334.88    113.04 o 
  -3   1  26        3.98      -81.88     84.08 o 
  -2   1  26       45.51        2.19     85.15 o 
  -1   1  26      361.50      330.43    168.25 o 
   0   1  26      146.99      169.78    155.31 o 
  -5   2  26       97.69      141.91    131.47 o 
  -4   2  26        4.79      -77.63     91.03 o 
  -3   2  26       14.65       77.37     99.12 o 
  -2   2  26        8.76        4.56    116.48 o 
  -1   2  26       50.54       78.37     90.99 o 
  -3   3  26      193.96      183.92    179.83 o 
                                                 
